# Supplementary material for: [2-((R)-{2-[(S)-1-Benzylpyrrolidin-2-ylcarbonylazanidyl]­phen­yl}(phen­yl)methyl­idene­amino)-4-hy­droxy­butano­ato-κ4 N,N′,N′′,O 1]nickel(II) toluene disolvate
Source: Acta Crystallogr Sect E Struct Rep Online. 2011 Aug 17;67(Pt 9):m1258–9. doi: 10.1107/S1600536811031059 (PMC3200655; doi:10.1107/S1600536811031059)
Supplement: Supplementary file 1 [file e-67-m1258-sup1.cif]

##############################################################################
#                                                                            #
# This CIF contains the data in a paper accepted for publication in          #
# Acta Crystallographica Section E. It conforms to the requirements of       #
# Notes for Authors for Acta Crystallographica Section E, and has been       #
# peer reviewed under the auspices of the IUCr Commission on Journals.       #
#                                                                            #
# Full details of the Crystallographic Information File format               #
# are given in the paper "The Crystallographic Information File (CIF):       #
# a New Standard Archive File for Crystallography" by S. R. Hall, F. H.      #
# Allen and I. D. Brown [Acta Cryst. (1991), A47, 655-685].                  #
#                                                                            #
# The current version of the core CIF dictionary is obtainable from          #
# ftp://ftp.iucr.org/pub/cif_core.dic.                                       #
#                                                                            #
# Software is freely available for graphical display of the structure(s)     #
# in this CIF. For information consult the CIF software page                 #
# http://www.iucr.org/resources/cif/software.                                #
#                                                                            #
# This file may be used for bona fide research purposes within the           #
# scientific community so long as proper attribution is given to the journal # 
# article from which it was obtained.                                        #
#                                                                            #
##############################################################################
data_I
_audit_creation_method     SHELXL-97
_chemical_name_systematic
;
[2-((<i>R</i>)-{2-[(<i>S</i>)-1-Benzylpyrrolidin-2-
ylcarbonylazanidyl]phenyl}(phenyl)methylideneamino)-4-hydroxybutanoato-
\k^4^<i>N</i>,<i>N</i>',<i>N</i>'',<i>O</i>^1^]nickel(II) toluene disolvate
;
_chemical_name_common     ?
_chemical_formula_moiety     'C29 H29 N3 Ni O4, 2(C7 H8)'
_chemical_formula_sum     'C43 H45 N3 Ni O4'
_chemical_formula_iupac     '[Ni (C29 H29 N3 O4)], 2C7 H8'
_chemical_formula_weight     726.53
_chemical_melting_point     ?
_symmetry_cell_setting     orthorhombic
_symmetry_space_group_name_H-M     'P 21 21 21'
_symmetry_space_group_name_Hall     'P 2ac 2ab'
loop_
    _symmetry_equiv_pos_as_xyz
    'x, y, z'
    '-x+1/2, -y, z+1/2'
    'x+1/2, -y+1/2, -z'
    '-x, y+1/2, -z+1/2'
_cell_length_a     11.2660(14)
_cell_length_b     12.8570(9)
_cell_length_c     24.527(3)
_cell_angle_alpha     90
_cell_angle_beta     90
_cell_angle_gamma     90
_cell_volume     3552.7(6)
_cell_formula_units_Z     4
_cell_measurement_reflns_used     21280
_cell_measurement_theta_min     1
_cell_measurement_theta_max     26.5
_cell_measurement_temperature     150.0(10)
_exptl_crystal_description     'block'
_exptl_crystal_colour     'red'
_exptl_crystal_size_max     0.36
_exptl_crystal_size_mid     0.23
_exptl_crystal_size_min     0.20
_exptl_crystal_density_diffrn     1.358
_exptl_crystal_density_meas     ?
_exptl_crystal_density_method     'not measured'
_exptl_crystal_F_000     1536
loop_
    _exptl_crystal_face_index_h
    _exptl_crystal_face_index_k
    _exptl_crystal_face_index_l
    _exptl_crystal_face_perp_dist
    0 0 1 0.181
    0 0 -1 0.134
    -1 1 0 0.101
    1 -1 0 0.105
    1 1 0 0.102
    -1 -1 0 0.063
_exptl_absorpt_coefficient_mu     0.595
_exptl_absorpt_correction_type     gaussian
_exptl_absorpt_process_details
;
(Coppens, 1970)
;
_exptl_absorpt_correction_T_min     0.852
_exptl_absorpt_correction_T_max     0.924
_diffrn_ambient_temperature     150.0(10)
_diffrn_radiation_type     MoK\a
_diffrn_radiation_wavelength     0.71073
_diffrn_radiation_source     'fine-focus sealed tube'
_diffrn_radiation_monochromator     graphite
_diffrn_measurement_device_type     'Bruker--Nonius KappaCCD area-detector'
_diffrn_measurement_method     '\f and \w scans to fill the Ewald sphere'
_diffrn_detector_area_resol_mean     9.091
_diffrn_reflns_number     21133
_diffrn_reflns_av_R_equivalents     0.1028
_diffrn_reflns_av_sigmaI/netI     0.0749
_diffrn_reflns_theta_min     1.99
_diffrn_reflns_theta_max     26.50
_diffrn_reflns_theta_full     26.50
_diffrn_measured_fraction_theta_max     0.992
_diffrn_measured_fraction_theta_full     0.992
_diffrn_reflns_limit_h_min     -13
_diffrn_reflns_limit_h_max     14
_diffrn_reflns_limit_k_min     -15
_diffrn_reflns_limit_k_max     16
_diffrn_reflns_limit_l_min     -27
_diffrn_reflns_limit_l_max     30
_diffrn_standards_number     0
_diffrn_standards_interval_count     ?
_diffrn_standards_interval_time     ?
_diffrn_standards_decay_%     ?
_refine_special_details
;
 Refinement of F^2^ against ALL reflections.  The weighted R-factor wR and
 goodness of fit S are based on F^2^, conventional R-factors R are based
 on F, with F set to zero for negative F^2^. The threshold expression of
 F^2^ > 2sigma(F^2^) is used only for calculating R-factors(gt) etc. and is
 not relevant to the choice of reflections for refinement.  R-factors based
 on F^2^ are statistically about twice as large as those based on F, and R-
 factors based on ALL data will be even larger.
;
_reflns_number_total     7165
_reflns_number_gt     6170
_reflns_threshold_expression     I>2sigma(I)
_refine_ls_structure_factor_coef     Fsqd
_refine_ls_matrix_type     full
_refine_ls_R_factor_all     0.0700
_refine_ls_R_factor_gt     0.0562
_refine_ls_wR_factor_gt     0.1283
_refine_ls_wR_factor_ref     0.1421
_refine_ls_goodness_of_fit_ref     1.010
_refine_ls_restrained_S_all     1.010
_refine_ls_number_reflns     7165
_refine_ls_number_parameters     461
_refine_ls_number_restraints     0
_refine_ls_hydrogen_treatment     constr
_refine_ls_weighting_scheme     calc
_refine_ls_weighting_details
         'calc w=1/[\s^2^(Fo^2^)+(0.0456P)^2^+5.8181P] where P=(Fo^2^+2Fc^2^)/3'
_atom_sites_solution_hydrogens     geom
_atom_sites_solution_primary     direct
_atom_sites_solution_secondary     difmap
_refine_ls_shift/su_max     0.001
_refine_ls_shift/su_mean     0.000
_refine_diff_density_max     0.411
_refine_diff_density_min     -0.439
_refine_ls_extinction_method     none
_refine_ls_extinction_coef     ?
_refine_ls_abs_structure_details     'Flack (1983), 3089 Friedel pairs'
_refine_ls_abs_structure_Flack     0.000(17)
loop_
    _atom_type_symbol
    _atom_type_description
    _atom_type_scat_dispersion_real
    _atom_type_scat_dispersion_imag
    _atom_type_scat_source
    'C' 'C' 0.0033 0.0016
                         'International Tables Vol C Tables 4.2.6.8 and 6.1.1.4'
    'H' 'H' 0.0000 0.0000
                         'International Tables Vol C Tables 4.2.6.8 and 6.1.1.4'
    'O' 'O' 0.0106 0.0060
                         'International Tables Vol C Tables 4.2.6.8 and 6.1.1.4'
    'N' 'N' 0.0061 0.0033
                         'International Tables Vol C Tables 4.2.6.8 and 6.1.1.4'
    'Ni' 'Ni' 0.3393 1.1124
                         'International Tables Vol C Tables 4.2.6.8 and 6.1.1.4'
_computing_data_collection
                    'COLLECT (Hooft, 1998) and DENZO (Otwinowski & Minor, 1997)'
_computing_cell_refinement
                    'COLLECT (Hooft, 1998) and DENZO (Otwinowski & Minor, 1997)'
_computing_data_reduction
                    'COLLECT (Hooft, 1998) and DENZO (Otwinowski & Minor, 1997)'
_computing_structure_solution     'SIR92 (Altomare <i>et al.</i>, 1994)'
_computing_structure_refinement     'SHELXL97 (Sheldrick, 2008)'
_computing_molecular_graphics     'PLATON (Spek, 2009)'
_computing_publication_material     'SHELXL97 (Sheldrick, 2008)'
loop_
    _atom_site_type_symbol
    _atom_site_label
    _atom_site_fract_x
    _atom_site_fract_y
    _atom_site_fract_z
    _atom_site_U_iso_or_equiv
    _atom_site_adp_type
    _atom_site_calc_flag
    _atom_site_refinement_flags
    _atom_site_occupancy
    _atom_site_symmetry_multiplicity
    _atom_site_disorder_assembly
    _atom_site_disorder_group
    Ni Ni1 0.41796(4) 0.96012(4) 0.967796(19) 0.02409(13) Uani d . 1 1 . .
    O O4 0.4291(3) 1.1043(2) 0.97576(11) 0.0313(6) Uani d . 1 1 . .
    N N3 0.5515(3) 0.9687(3) 0.92463(12) 0.0243(6) Uani d . 1 1 . .
    N N1 0.2795(3) 0.9604(3) 1.01498(12) 0.0276(7) Uani d . 1 1 . .
    N N2 0.4009(3) 0.8177(2) 0.95941(13) 0.0254(7) Uani d . 1 1 . .
    C C12 0.5905(4) 0.9023(3) 0.88878(14) 0.0252(8) Uani d . 1 1 . .
    C C22 0.4189(4) 0.9437(3) 1.09551(14) 0.0308(9) Uani d . 1 1 . .
    C C5 0.3250(4) 0.7761(3) 0.99831(16) 0.0292(9) Uani d . 1 1 . .
    C C28 0.7135(3) 1.0520(3) 0.97481(17) 0.0287(8) Uani d . 1 1 . .
    H H28A 0.7561 0.9891 0.9652 0.034 Uiso d R 1 1 . .
    H H28B 0.6782 1.0410 1.0104 0.034 Uiso d R 1 1 . .
    O O3 0.5443(3) 1.2393(2) 0.95379(13) 0.0366(7) Uani d . 1 1 . .
    O O1 0.3252(3) 0.6883(2) 1.01642(12) 0.0355(7) Uani d . 1 1 . .
    C C20 0.5239(4) 1.1452(3) 0.95497(16) 0.0297(9) Uani d . 1 1 . .
    C C4 0.2299(4) 0.8524(3) 1.01382(16) 0.0285(9) Uani d . 1 1 . .
    H H4 0.1964 0.8344 1.0495 0.034 Uiso d R 1 1 . .
    C C9 0.5605(4) 0.6291(4) 0.83845(17) 0.0336(10) Uani d . 1 1 . .
    H H9 0.5933 0.5884 0.8110 0.040 Uiso d R 1 1 . .
    C C19 0.6139(3) 1.0688(3) 0.93337(16) 0.0250(8) Uani d . 1 1 . .
    H H19 0.6468 1.0939 0.8988 0.030 Uiso d R 1 1 . .
    C C23 0.5277(4) 0.9944(4) 1.09517(18) 0.0384(11) Uani d . 1 1 . .
    H H23 0.5328 1.0594 1.0787 0.046 Uiso d R 1 1 . .
    C C21 0.3124(4) 0.9958(3) 1.07169(16) 0.0330(10) Uani d . 1 1 . .
    H H21A 0.2453 0.9836 1.0956 0.040 Uiso d R 1 1 . .
    H H21B 0.3268 1.0702 1.0709 0.040 Uiso d R 1 1 . .
    C C11 0.5450(4) 0.7964(3) 0.88514(15) 0.0255(8) Uani d . 1 1 . .
    C C6 0.4583(3) 0.7542(3) 0.92145(15) 0.0250(8) Uani d . 1 1 . .
    C C8 0.4775(4) 0.5876(3) 0.87468(18) 0.0349(10) Uani d . 1 1 . .
    H H8 0.4549 0.5183 0.8715 0.042 Uiso d R 1 1 . .
    C C13 0.6839(4) 0.9361(3) 0.84898(16) 0.0278(9) Uani d . 1 1 . .
    O O2 0.8883(3) 1.1086(3) 1.01775(18) 0.0631(12) Uani d . 1 1 . .
    H H2 0.9414 1.1522 1.0182 0.076 Uiso d R 1 1 . .
    C C7 0.4286(4) 0.6479(3) 0.91515(17) 0.0323(9) Uani d . 1 1 . .
    H H7 0.3744 0.6182 0.9391 0.039 Uiso d R 1 1 . .
    C C18 0.8040(4) 0.9271(4) 0.85954(17) 0.0359(10) Uani d . 1 1 . .
    H H18 0.8300 0.8955 0.8915 0.043 Uiso d R 1 1 . .
    C C3 0.1311(4) 0.8533(4) 0.97001(19) 0.0373(10) Uani d . 1 1 . .
    H H3A 0.0555 0.8329 0.9856 0.045 Uiso d R 1 1 . .
    H H3B 0.1502 0.8061 0.9404 0.045 Uiso d R 1 1 . .
    C C27 0.4135(5) 0.8469(4) 1.12086(16) 0.0364(10) Uani d . 1 1 . .
    H H27 0.3416 0.8114 1.1218 0.044 Uiso d R 1 1 . .
    C C10 0.5920(4) 0.7317(3) 0.84435(15) 0.0304(8) Uani d . 1 1 . .
    H H10 0.6476 0.7593 0.8204 0.037 Uiso d R 1 1 . .
    C C2 0.1265(5) 0.9646(5) 0.94919(19) 0.0473(12) Uani d . 1 1 . .
    H H2A 0.0451 0.9855 0.9423 0.057 Uiso d R 1 1 . .
    H H2B 0.1718 0.9723 0.9158 0.057 Uiso d R 1 1 . .
    C C14 0.6456(4) 0.9796(4) 0.79975(16) 0.0384(11) Uani d . 1 1 . .
    H H14 0.5648 0.9843 0.7923 0.046 Uiso d R 1 1 . .
    C C25 0.6204(4) 0.8544(4) 1.14307(18) 0.0402(11) Uani d . 1 1 . .
    H H25 0.6874 0.8240 1.1584 0.048 Uiso d R 1 1 . .
    C C1 0.1801(4) 1.0286(4) 0.99426(18) 0.0382(10) Uani d . 1 1 . .
    H H1A 0.2103 1.0943 0.9806 0.046 Uiso d R 1 1 . .
    H H1B 0.1225 1.0421 1.0228 0.046 Uiso d R 1 1 . .
    C C15 0.7278(5) 1.0161(4) 0.7621(2) 0.0490(13) Uani d . 1 1 . .
    H H15 0.7022 1.0449 0.7294 0.059 Uiso d R 1 1 . .
    C C26 0.5126(5) 0.8026(4) 1.14463(19) 0.0405(11) Uani d . 1 1 . .
    H H26 0.5067 0.7381 1.1616 0.049 Uiso d R 1 1 . .
    C C17 0.8863(4) 0.9650(4) 0.82149(18) 0.0422(11) Uani d . 1 1 . .
    H H17 0.9672 0.9609 0.8288 0.051 Uiso d R 1 1 . .
    C C32 0.8207(5) 0.5005(5) 0.7516(2) 0.0555(14) Uani d . 1 1 . .
    H H32 0.8700 0.5559 0.7608 0.067 Uiso d R 1 1 . .
    C C31 0.7956(7) 0.4249(5) 0.7887(2) 0.0687(18) Uani d . 1 1 . .
    H H31 0.8328 0.4267 0.8226 0.082 Uiso d R 1 1 . .
    C C16 0.8479(5) 1.0092(4) 0.7733(2) 0.0502(14) Uani d . 1 1 . .
    H H16 0.9027 1.0348 0.7483 0.060 Uiso d R 1 1 . .
    C C24 0.6281(5) 0.9516(5) 1.11859(19) 0.0475(12) Uani d . 1 1 . .
    H H24 0.6996 0.9876 1.1179 0.057 Uiso d R 1 1 . .
    C C29 0.7998(5) 1.1393(4) 0.9789(2) 0.0536(15) Uani d . 1 1 . .
    H H29A 0.7602 1.2023 0.9908 0.064 Uiso d R 1 1 . .
    H H29B 0.8361 1.1523 0.9437 0.064 Uiso d R 1 1 . .
    C C30 0.7161(6) 0.3442(5) 0.7772(2) 0.0616(16) Uani d . 1 1 . .
    C C35 0.6702(6) 0.3399(5) 0.7253(3) 0.0666(17) Uani d . 1 1 . .
    H H35 0.6196 0.2857 0.7158 0.080 Uiso d R 1 1 . .
    C C33 0.7705(6) 0.4941(5) 0.6997(2) 0.0623(16) Uani d . 1 1 . .
    H H33 0.7887 0.5437 0.6734 0.075 Uiso d R 1 1 . .
    C C34 0.6963(6) 0.4156(6) 0.6886(3) 0.0674(18) Uani d . 1 1 . .
    H H34 0.6629 0.4119 0.6539 0.081 Uiso d R 1 1 . .
    C C42 0.7867(9) 0.7455(5) 0.6131(3) 0.078(2) Uani d . 1 1 . .
    H H42 0.7321 0.7470 0.5847 0.094 Uiso d R 1 1 . .
    C C38 0.8331(8) 0.7707(5) 0.7070(3) 0.076(2) Uani d . 1 1 . .
    H H38 0.8089 0.7879 0.7420 0.092 Uiso d R 1 1 . .
    C C39 0.9515(8) 0.7540(6) 0.6966(3) 0.081(2) Uani d . 1 1 . .
    H H39 1.0061 0.7560 0.7250 0.097 Uiso d R 1 1 . .
    C C41 0.9073(9) 0.7280(5) 0.6024(3) 0.082(2) Uani d . 1 1 . .
    H H41 0.9318 0.7110 0.5674 0.098 Uiso d R 1 1 . .
    C C37 0.7498(8) 0.7643(5) 0.6665(3) 0.074(2) Uani d . 1 1 . .
    C C40 0.9906(8) 0.7345(6) 0.6443(3) 0.084(2) Uani d . 1 1 . .
    H H40 1.0710 0.7251 0.6373 0.101 Uiso d R 1 1 . .
    C C36 0.6855(11) 0.2664(8) 0.8205(3) 0.120(4) Uani d . 1 1 . .
    H H36A 0.7492 0.2173 0.8240 0.144 Uiso d R 1 1 . .
    H H36B 0.6744 0.3020 0.8545 0.144 Uiso d R 1 1 . .
    H H36C 0.6138 0.2303 0.8110 0.144 Uiso d R 1 1 . .
    C C43 0.6229(9) 0.7779(9) 0.6775(4) 0.113(3) Uani d . 1 1 . .
    H H43A 0.6125 0.8359 0.7017 0.136 Uiso d R 1 1 . .
    H H43B 0.5812 0.7909 0.6441 0.136 Uiso d R 1 1 . .
    H H43C 0.5920 0.7162 0.6943 0.136 Uiso d R 1 1 . .
loop_
    _atom_site_aniso_label
    _atom_site_aniso_U_11
    _atom_site_aniso_U_22
    _atom_site_aniso_U_33
    _atom_site_aniso_U_12
    _atom_site_aniso_U_13
    _atom_site_aniso_U_23
    Ni1 0.0244(2) 0.0219(2) 0.0260(2) -0.0005(2) 0.0026(2) -0.0001(2)
    O4 0.0314(15) 0.0260(13) 0.0366(15) -0.0005(13) 0.0081(14) -0.0015(12)
    N3 0.0293(17) 0.0172(14) 0.0264(14) 0.0012(14) -0.0020(12) -0.0002(13)
    N1 0.0286(16) 0.0262(16) 0.0278(15) 0.0026(16) -0.0002(12) -0.0028(15)
    N2 0.0241(17) 0.0251(16) 0.0269(16) -0.0012(14) 0.0002(14) 0.0004(13)
    C12 0.0227(18) 0.0280(19) 0.0249(17) 0.0030(17) -0.0036(16) 0.0019(15)
    C22 0.033(2) 0.036(2) 0.0242(17) 0.000(2) 0.0026(17) -0.0118(16)
    C5 0.029(2) 0.034(2) 0.0252(19) -0.0097(19) 0.0021(16) -0.0007(17)
    C28 0.0259(18) 0.0228(19) 0.037(2) -0.0020(16) 0.0009(16) -0.0007(18)
    O3 0.0333(15) 0.0251(14) 0.0513(18) -0.0014(13) 0.0081(13) 0.0002(13)
    O1 0.0424(17) 0.0281(15) 0.0361(16) -0.0066(14) 0.0027(13) 0.0037(12)
    C20 0.028(2) 0.028(2) 0.033(2) 0.0009(17) 0.0005(16) 0.0019(17)
    C4 0.0244(19) 0.032(2) 0.0289(19) -0.0059(18) 0.0058(16) 0.0022(17)
    C9 0.030(2) 0.036(2) 0.034(2) 0.0021(19) -0.0030(17) -0.0102(18)
    C19 0.027(2) 0.0195(18) 0.0288(18) -0.0062(15) 0.0059(15) 0.0010(14)
    C23 0.042(3) 0.043(3) 0.031(2) -0.006(2) 0.0013(19) -0.0049(19)
    C21 0.034(2) 0.034(2) 0.030(2) -0.0008(19) 0.0052(18) -0.0081(17)
    C11 0.0265(19) 0.0271(19) 0.0227(17) -0.0013(16) -0.0039(15) 0.0017(15)
    C6 0.0222(17) 0.0238(19) 0.0289(19) -0.0008(16) -0.0035(15) -0.0009(16)
    C8 0.034(2) 0.030(2) 0.041(2) -0.0021(19) -0.0030(19) -0.0095(19)
    C13 0.032(2) 0.0209(19) 0.0301(19) -0.0032(17) 0.0037(17) -0.0023(15)
    O2 0.051(2) 0.0374(18) 0.101(3) -0.0065(17) -0.039(2) -0.0001(19)
    C7 0.033(2) 0.028(2) 0.036(2) -0.0074(19) -0.0013(19) -0.0014(16)
    C18 0.034(2) 0.045(3) 0.029(2) -0.001(2) 0.0042(18) 0.0009(18)
    C3 0.0254(19) 0.051(3) 0.035(2) -0.0065(19) 0.000(2) -0.003(2)
    C27 0.037(2) 0.040(2) 0.032(2) -0.001(2) 0.000(2) -0.0053(18)
    C10 0.028(2) 0.034(2) 0.0292(19) -0.001(2) -0.0037(17) -0.0026(16)
    C2 0.042(3) 0.059(3) 0.041(2) 0.007(3) -0.006(2) 0.004(3)
    C14 0.038(2) 0.050(3) 0.027(2) 0.003(2) 0.0023(18) 0.003(2)
    C25 0.042(3) 0.047(3) 0.031(2) 0.006(2) -0.0071(19) -0.008(2)
    C1 0.032(2) 0.037(2) 0.045(2) 0.005(2) 0.0045(19) -0.004(2)
    C15 0.051(3) 0.060(3) 0.036(2) 0.001(3) 0.007(2) 0.015(2)
    C26 0.051(3) 0.039(3) 0.031(2) 0.004(2) -0.001(2) -0.001(2)
    C17 0.033(2) 0.049(3) 0.046(2) -0.004(2) 0.0067(18) 0.003(2)
    C32 0.048(3) 0.062(4) 0.057(3) -0.008(3) 0.002(3) -0.013(3)
    C31 0.093(5) 0.068(4) 0.045(3) 0.007(4) -0.010(3) -0.013(3)
    C16 0.053(3) 0.058(3) 0.040(3) -0.009(3) 0.014(2) 0.010(2)
    C24 0.046(3) 0.058(3) 0.039(2) -0.011(3) 0.001(2) -0.015(2)
    C29 0.044(3) 0.041(3) 0.076(4) -0.014(2) -0.031(3) 0.014(3)
    C30 0.075(4) 0.052(3) 0.059(3) -0.004(3) 0.007(3) -0.002(3)
    C35 0.065(4) 0.065(4) 0.070(4) -0.019(3) -0.010(3) -0.001(3)
    C33 0.066(4) 0.066(4) 0.054(3) -0.013(3) 0.004(3) -0.001(3)
    C34 0.057(4) 0.091(5) 0.054(3) -0.016(3) -0.014(3) 0.004(3)
    C42 0.119(7) 0.060(4) 0.056(4) 0.000(4) -0.008(4) -0.002(3)
    C38 0.113(6) 0.057(4) 0.059(4) -0.008(4) -0.002(4) -0.003(3)
    C39 0.107(6) 0.081(5) 0.056(4) -0.009(5) -0.010(4) -0.002(4)
    C41 0.135(7) 0.054(4) 0.057(4) -0.020(5) 0.003(5) -0.006(3)
    C37 0.110(6) 0.053(4) 0.059(4) 0.001(4) -0.011(4) -0.003(3)
    C40 0.116(7) 0.072(5) 0.064(4) -0.018(5) 0.005(4) -0.003(4)
    C36 0.179(11) 0.097(7) 0.084(6) -0.008(7) 0.013(6) 0.030(5)
    C43 0.126(9) 0.130(9) 0.083(5) 0.025(7) -0.017(5) -0.018(5)
_geom_special_details
;
 All esds (except the esd in the dihedral angle between two l.s. planes)
 are estimated using the full covariance matrix.  The cell esds are taken
 into account individually in the estimation of esds in distances, angles
 and torsion angles; correlations between esds in cell parameters are only
 used when they are defined by crystal symmetry.  An approximate (isotropic)
 treatment of cell esds is used for estimating esds involving l.s. planes.
;
loop_
    _geom_bond_atom_site_label_1
    _geom_bond_atom_site_label_2
    _geom_bond_site_symmetry_2
    _geom_bond_distance
    _geom_bond_publ_flag
    Ni1 N3 . 1.843(3) ?
    Ni1 N2 . 1.853(3) ?
    Ni1 O4 . 1.868(3) ?
    Ni1 N1 . 1.942(3) ?
    O4 C20 . 1.294(5) ?
    N3 C12 . 1.302(5) ?
    N3 C19 . 1.482(5) ?
    N1 C4 . 1.498(5) ?
    N1 C1 . 1.510(5) ?
    N1 C21 . 1.510(5) ?
    N2 C5 . 1.388(5) ?
    N2 C6 . 1.396(5) ?
    C12 C11 . 1.458(6) ?
    C12 C13 . 1.500(5) ?
    C22 C23 . 1.389(6) ?
    C22 C27 . 1.392(6) ?
    C22 C21 . 1.493(6) ?
    C5 O1 . 1.213(5) ?
    C5 C4 . 1.502(6) ?
    C28 C29 . 1.487(6) ?
    C28 C19 . 1.530(5) ?
    C28 H28A . 0.9699 ?
    C28 H28B . 0.9699 ?
    O3 C20 . 1.232(5) ?
    C20 C19 . 1.508(6) ?
    C4 C3 . 1.547(6) ?
    C4 H4 . 0.9798 ?
    C9 C10 . 1.374(6) ?
    C9 C8 . 1.395(6) ?
    C9 H9 . 0.9300 ?
    C19 H19 . 0.9800 ?
    C23 C24 . 1.383(7) ?
    C23 H23 . 0.9300 ?
    C21 H21A . 0.9699 ?
    C21 H21B . 0.9700 ?
    C11 C10 . 1.405(6) ?
    C11 C6 . 1.429(5) ?
    C6 C7 . 1.415(5) ?
    C8 C7 . 1.375(6) ?
    C8 H8 . 0.9299 ?
    C13 C18 . 1.382(6) ?
    C13 C14 . 1.399(6) ?
    O2 C29 . 1.434(6) ?
    O2 H2 . 0.8199 ?
    C7 H7 . 0.9299 ?
    C18 C17 . 1.403(6) ?
    C18 H18 . 0.9300 ?
    C3 C2 . 1.521(7) ?
    C3 H3A . 0.9700 ?
    C3 H3B . 0.9701 ?
    C27 C26 . 1.383(7) ?
    C27 H27 . 0.9299 ?
    C10 H10 . 0.9299 ?
    C2 C1 . 1.504(7) ?
    C2 H2A . 0.9699 ?
    C2 H2B . 0.9700 ?
    C14 C15 . 1.390(7) ?
    C14 H14 . 0.9300 ?
    C25 C26 . 1.385(7) ?
    C25 C24 . 1.388(8) ?
    C25 H25 . 0.9301 ?
    C1 H1A . 0.9700 ?
    C1 H1B . 0.9700 ?
    C15 C16 . 1.383(8) ?
    C15 H15 . 0.9300 ?
    C26 H26 . 0.9301 ?
    C17 C16 . 1.381(7) ?
    C17 H17 . 0.9300 ?
    C32 C31 . 1.361(9) ?
    C32 C33 . 1.395(8) ?
    C32 H32 . 0.9300 ?
    C31 C30 . 1.400(9) ?
    C31 H31 . 0.9301 ?
    C16 H16 . 0.9301 ?
    C24 H24 . 0.9300 ?
    C29 H29A . 0.9701 ?
    C29 H29B . 0.9700 ?
    C30 C35 . 1.374(9) ?
    C30 C36 . 1.500(9) ?
    C35 C34 . 1.359(9) ?
    C35 H35 . 0.9300 ?
    C33 C34 . 1.338(9) ?
    C33 H33 . 0.9301 ?
    C34 H34 . 0.9299 ?
    C42 C41 . 1.402(12) ?
    C42 C37 . 1.393(10) ?
    C42 H42 . 0.9301 ?
    C38 C37 . 1.369(10) ?
    C38 C39 . 1.375(11) ?
    C38 H38 . 0.9300 ?
    C39 C40 . 1.378(10) ?
    C39 H39 . 0.9300 ?
    C41 C40 . 1.394(11) ?
    C41 H41 . 0.9300 ?
    C37 C43 . 1.466(12) ?
    C40 H40 . 0.9300 ?
    C36 H36A . 0.9601 ?
    C36 H36B . 0.9601 ?
    C36 H36C . 0.9600 ?
    C43 H43A . 0.9599 ?
    C43 H43B . 0.9601 ?
    C43 H43C . 0.9599 ?
loop_
    _geom_angle_atom_site_label_1
    _geom_angle_atom_site_label_2
    _geom_angle_atom_site_label_3
    _geom_angle_site_symmetry_1
    _geom_angle_site_symmetry_3
    _geom_angle
    _geom_angle_publ_flag
    N3 Ni1 N2 . . 94.59(14) ?
    N3 Ni1 O4 . . 86.88(14) ?
    N2 Ni1 O4 . . 177.89(15) ?
    N3 Ni1 N1 . . 176.16(15) ?
    N2 Ni1 N1 . . 89.15(14) ?
    O4 Ni1 N1 . . 89.41(14) ?
    C20 O4 Ni1 . . 114.7(3) ?
    C12 N3 C19 . . 120.5(3) ?
    C12 N3 Ni1 . . 128.6(3) ?
    C19 N3 Ni1 . . 110.8(2) ?
    C4 N1 C1 . . 104.7(3) ?
    C4 N1 C21 . . 112.9(3) ?
    C1 N1 C21 . . 108.5(3) ?
    C4 N1 Ni1 . . 106.6(2) ?
    C1 N1 Ni1 . . 113.4(2) ?
    C21 N1 Ni1 . . 110.7(3) ?
    C5 N2 C6 . . 121.2(3) ?
    C5 N2 Ni1 . . 111.6(3) ?
    C6 N2 Ni1 . . 127.1(3) ?
    N3 C12 C11 . . 122.4(4) ?
    N3 C12 C13 . . 119.1(3) ?
    C11 C12 C13 . . 118.5(3) ?
    C23 C22 C27 . . 117.4(4) ?
    C23 C22 C21 . . 119.7(4) ?
    C27 C22 C21 . . 122.7(4) ?
    O1 C5 N2 . . 127.5(4) ?
    O1 C5 C4 . . 121.1(4) ?
    N2 C5 C4 . . 111.2(3) ?
    C29 C28 C19 . . 114.7(3) ?
    C29 C28 H28A . . 108.8 ?
    C19 C28 H28A . . 108.6 ?
    C29 C28 H28B . . 108.5 ?
    C19 C28 H28B . . 108.5 ?
    H28A C28 H28B . . 107.5 ?
    O3 C20 O4 . . 124.2(4) ?
    O3 C20 C19 . . 120.4(4) ?
    O4 C20 C19 . . 115.4(3) ?
    N1 C4 C5 . . 110.1(3) ?
    N1 C4 C3 . . 106.0(3) ?
    C5 C4 C3 . . 110.0(3) ?
    N1 C4 H4 . . 110.2 ?
    C5 C4 H4 . . 110.3 ?
    C3 C4 H4 . . 110.1 ?
    C10 C9 C8 . . 118.2(4) ?
    C10 C9 H9 . . 120.9 ?
    C8 C9 H9 . . 120.8 ?
    N3 C19 C20 . . 107.3(3) ?
    N3 C19 C28 . . 108.8(3) ?
    C20 C19 C28 . . 110.6(3) ?
    N3 C19 H19 . . 109.9 ?
    C20 C19 H19 . . 110.1 ?
    C28 C19 H19 . . 110.1 ?
    C24 C23 C22 . . 122.2(5) ?
    C24 C23 H23 . . 119.2 ?
    C22 C23 H23 . . 118.6 ?
    C22 C21 N1 . . 115.0(3) ?
    C22 C21 H21A . . 108.4 ?
    N1 C21 H21A . . 108.6 ?
    C22 C21 H21B . . 108.4 ?
    N1 C21 H21B . . 108.7 ?
    H21A C21 H21B . . 107.5 ?
    C10 C11 C6 . . 118.5(4) ?
    C10 C11 C12 . . 117.6(4) ?
    C6 C11 C12 . . 123.8(4) ?
    N2 C6 C7 . . 121.9(4) ?
    N2 C6 C11 . . 120.7(3) ?
    C7 C6 C11 . . 117.4(4) ?
    C7 C8 C9 . . 120.9(4) ?
    C7 C8 H8 . . 119.4 ?
    C9 C8 H8 . . 119.7 ?
    C18 C13 C14 . . 119.8(4) ?
    C18 C13 C12 . . 122.7(4) ?
    C14 C13 C12 . . 117.4(4) ?
    C29 O2 H2 . . 109.1 ?
    C8 C7 C6 . . 121.9(4) ?
    C8 C7 H7 . . 119.2 ?
    C6 C7 H7 . . 118.9 ?
    C13 C18 C17 . . 119.5(4) ?
    C13 C18 H18 . . 120.2 ?
    C17 C18 H18 . . 120.3 ?
    C2 C3 C4 . . 105.4(4) ?
    C2 C3 H3A . . 110.9 ?
    C4 C3 H3A . . 110.9 ?
    C2 C3 H3B . . 110.2 ?
    C4 C3 H3B . . 110.8 ?
    H3A C3 H3B . . 108.7 ?
    C26 C27 C22 . . 121.4(5) ?
    C26 C27 H27 . . 119.4 ?
    C22 C27 H27 . . 119.2 ?
    C9 C10 C11 . . 123.1(4) ?
    C9 C10 H10 . . 118.3 ?
    C11 C10 H10 . . 118.6 ?
    C1 C2 C3 . . 104.7(4) ?
    C1 C2 H2A . . 110.8 ?
    C3 C2 H2A . . 110.6 ?
    C1 C2 H2B . . 110.7 ?
    C3 C2 H2B . . 111.2 ?
    H2A C2 H2B . . 108.8 ?
    C15 C14 C13 . . 120.2(5) ?
    C15 C14 H14 . . 120.0 ?
    C13 C14 H14 . . 119.9 ?
    C26 C25 C24 . . 120.0(5) ?
    C26 C25 H25 . . 119.8 ?
    C24 C25 H25 . . 120.2 ?
    C2 C1 N1 . . 103.2(4) ?
    C2 C1 H1A . . 111.3 ?
    N1 C1 H1A . . 111.1 ?
    C2 C1 H1B . . 111.1 ?
    N1 C1 H1B . . 110.9 ?
    H1A C1 H1B . . 109.1 ?
    C16 C15 C14 . . 119.9(5) ?
    C16 C15 H15 . . 120.1 ?
    C14 C15 H15 . . 120.0 ?
    C27 C26 C25 . . 119.9(5) ?
    C27 C26 H26 . . 119.9 ?
    C25 C26 H26 . . 120.3 ?
    C16 C17 C18 . . 120.3(5) ?
    C16 C17 H17 . . 119.7 ?
    C18 C17 H17 . . 120.0 ?
    C31 C32 C33 . . 118.9(6) ?
    C31 C32 H32 . . 120.6 ?
    C33 C32 H32 . . 120.5 ?
    C32 C31 C30 . . 121.8(6) ?
    C32 C31 H31 . . 119.1 ?
    C30 C31 H31 . . 119.1 ?
    C15 C16 C17 . . 120.2(5) ?
    C15 C16 H16 . . 119.7 ?
    C17 C16 H16 . . 120.0 ?
    C23 C24 C25 . . 119.2(5) ?
    C23 C24 H24 . . 120.2 ?
    C25 C24 H24 . . 120.7 ?
    O2 C29 C28 . . 107.0(4) ?
    O2 C29 H29A . . 110.5 ?
    C28 C29 H29A . . 110.5 ?
    O2 C29 H29B . . 110.2 ?
    C28 C29 H29B . . 110.2 ?
    H29A C29 H29B . . 108.5 ?
    C35 C30 C31 . . 117.3(6) ?
    C35 C30 C36 . . 122.8(7) ?
    C31 C30 C36 . . 119.8(7) ?
    C34 C35 C30 . . 120.2(6) ?
    C34 C35 H35 . . 120.2 ?
    C30 C35 H35 . . 119.6 ?
    C34 C33 C32 . . 119.0(6) ?
    C34 C33 H33 . . 120.8 ?
    C32 C33 H33 . . 120.2 ?
    C33 C34 C35 . . 122.6(6) ?
    C33 C34 H34 . . 118.6 ?
    C35 C34 H34 . . 118.7 ?
    C41 C42 C37 . . 119.5(7) ?
    C41 C42 H42 . . 120.2 ?
    C37 C42 H42 . . 120.2 ?
    C37 C38 C39 . . 121.5(7) ?
    C37 C38 H38 . . 119.0 ?
    C39 C38 H38 . . 119.6 ?
    C38 C39 C40 . . 120.6(8) ?
    C38 C39 H39 . . 119.9 ?
    C40 C39 H39 . . 119.5 ?
    C42 C41 C40 . . 120.3(7) ?
    C42 C41 H41 . . 120.0 ?
    C40 C41 H41 . . 119.7 ?
    C38 C37 C42 . . 119.1(8) ?
    C38 C37 C43 . . 121.8(7) ?
    C42 C37 C43 . . 119.0(8) ?
    C39 C40 C41 . . 118.8(9) ?
    C39 C40 H40 . . 120.4 ?
    C41 C40 H40 . . 120.8 ?
    C30 C36 H36A . . 109.3 ?
    C30 C36 H36B . . 109.2 ?
    H36A C36 H36B . . 109.5 ?
    C30 C36 H36C . . 110.0 ?
    H36A C36 H36C . . 109.5 ?
    H36B C36 H36C . . 109.4 ?
    C37 C43 H43A . . 109.0 ?
    C37 C43 H43B . . 109.9 ?
    H43A C43 H43B . . 109.5 ?
    C37 C43 H43C . . 109.5 ?
    H43A C43 H43C . . 109.5 ?
    H43B C43 H43C . . 109.5 ?
loop_
    _geom_hbond_atom_site_label_D
    _geom_hbond_atom_site_label_H
    _geom_hbond_atom_site_label_A
    _geom_hbond_site_symmetry_A
    _geom_hbond_distance_DH
    _geom_hbond_distance_HA
    _geom_hbond_distance_DA
    _geom_hbond_angle_DHA
    O2 H2 O3 3_577 0.82 1.94 2.720(5) 158.8
data_global
_journal_date_recd_electronic     2011-07-14
_journal_date_accepted     2011-08-02
_journal_name_full     'Acta Crystallographica, Section E'
_journal_year     2011
_journal_volume     67
_journal_issue      9
_journal_page_first     m1258
_journal_page_last     m1259
_journal_paper_category     QM
_journal_coeditor_code     IM2308
_publ_contact_author_name     'N\'advorn\'ik Milan'
_publ_contact_author_address
;
Department of General and Inorganic Chemistry,
Faculty of Chemical Technology
University of Pardubice
Studentsk\'a 573
53210 Pardubice
Czech Republic
;
_publ_contact_author_email     milan.nadvornik@upce.cz
_publ_contact_author_fax         .42E-305
_publ_contact_author_phone         .42E-305
_publ_section_title
;\
[2-((<i>R</i>)-{2-[(<i>S</i>)-1-Benzylpyrrolidin-2-\
ylcarbonylazanidyl]phenyl}(phenyl)methylideneamino)-4-hydroxybutanoato-\
\k^4^<i>N</i>,<i>N</i>',<i>N</i>'',<i>O</i>^1^]nickel(II) toluene disolvate
;
loop_
    _publ_author_name
    _publ_author_footnote
    _publ_author_address
    'Zde\<nka Pad\<elkov\'a' .
;
Department of General and Inorganic Chemistry,
Faculty of Chemical Technology
University of Pardubice
Studentsk\'a 573
53210 Pardubice
Czech Republic
;
    'Alexander Popkov' .
;
Department of Chemistry and Environmental Technology
Faculty of Technology
Tomas Bata University in Zl\'in
n\'am T. G. Masaryka 275
762 72 Zl\'in
Czech Republic
;
    'Milan N\'advorn\'ik' .
;
Department of General and Inorganic Chemistry,
Faculty of Chemical Technology
University of Pardubice
Studentsk\'a 573
53210 Pardubice
Czech Republic
;
