# Supplementary material for: [2-((R)-{2-[(S)-1-Benzylpyrrolidin-2-ylcarbonylazanidyl]­phen­yl}(phen­yl)methyl­idene­amino)-4-hy­droxy­butano­ato-κ4 N,N′,N′′,O 1]nickel(II) toluene disolvate
Source: Acta Crystallogr Sect E Struct Rep Online. 2011 Aug 17;67(Pt 9):m1258–9. doi: 10.1107/S1600536811031059 (PMC3200655; doi:10.1107/S1600536811031059)
Supplement: Supplementary file 2 [file e-67-m1258-Isup2.hkl]

#
# h,k,l, Fc-squared, Fo-squared, sigma(Fo-squared) and status flag
#
data_I
_shelx_title ' Compound X'
_shelx_refln_list_code          4
_shelx_F_calc_maximum      248.96
_exptl_crystal_F_000      1536.00
_reflns_d_resolution_high  0.7964
 
loop_
 _symmetry_equiv_pos_as_xyz
 'x, y, z'
 '-x+1/2, -y, z+1/2'
 'x+1/2, -y+1/2, -z'
 '-x, y+1/2, -z+1/2'
 
_cell_length_a    11.2660
_cell_length_b    12.8570
_cell_length_c    24.5270
_cell_angle_alpha  90.000
_cell_angle_beta   90.000
_cell_angle_gamma  90.000
 
_shelx_F_squared_multiplier     1.000
 
loop_
 _refln_index_h
 _refln_index_k
 _refln_index_l
 _refln_F_squared_calc
 _refln_F_squared_meas
 _refln_F_squared_sigma
 _refln_observed_status
   2   0   0      147.98      137.23      6.57 o
   4   0   0     7806.01     7984.67    146.86 o
   6   0   0     6250.28     6333.42    121.37 o
   8   0   0     5130.55     6346.83    220.19 o
  10   0   0     1097.25     1780.00    180.96 o
  12   0   0      211.03      176.75     58.23 o
  14   0   0        2.69       41.50     25.76 o
   1   1   0     3249.21     3535.43    110.19 o
   2   1   0     7871.90     6548.46    247.42 o
   3   1   0       17.33       22.54      7.30 o
   4   1   0      548.40      516.54     23.82 o
   5   1   0     2460.41     2943.34     62.61 o
   6   1   0     3634.25     3752.50     79.37 o
   7   1   0     1087.87     1339.52    114.22 o
   8   1   0       71.63       67.51     10.21 o
   9   1   0     6308.05     7085.28     98.93 o
  10   1   0      406.61      454.50     17.23 o
  11   1   0     1722.23     1669.29     84.82 o
  12   1   0      165.16      190.62     16.65 o
  13   1   0       77.04      162.96     25.92 o
  14   1   0       96.18       48.89     28.34 o
   1   2   0     3916.60     3524.88    158.74 o
   2   2   0     6513.40     7514.21    138.48 o
   3   2   0     3540.03     3465.63     71.66 o
   4   2   0     3651.09     3870.30    184.48 o
   5   2   0     2601.20     2840.92     75.18 o
   6   2   0     2705.47     2685.80     52.07 o
   7   2   0      635.46      646.28     29.75 o
   8   2   0      433.30      580.28     68.44 o
   9   2   0       76.36       76.07     10.87 o
  10   2   0      718.79      690.90     61.89 o
  11   2   0      955.64      903.64     77.63 o
  12   2   0      251.28      230.42     17.63 o
  13   2   0       26.68       56.72     28.81 o
  14   2   0      347.34      346.55     38.32 o
   1   3   0      408.98      304.74      8.44 o
   2   3   0     1950.21     1709.57     69.28 o
   3   3   0      405.52      436.24     45.43 o
   4   3   0      489.20      365.27     15.28 o
   5   3   0      297.89      323.54     30.79 o
   6   3   0       11.50      -15.99     10.66 o
   7   3   0      106.27      144.44     14.37 o
   8   3   0     2648.90     2652.34    134.85 o
   9   3   0     1655.45     1761.45    110.31 o
  10   3   0      108.40       97.83     14.86 o
  11   3   0       53.39       46.60     38.12 o
  12   3   0       51.63      101.23     30.33 o
  13   3   0      204.90      225.91     23.64 o
   0   4   0    46220.64    41448.28    739.79 o
   1   4   0      660.36      717.83     36.54 o
   2   4   0       61.00       23.30     14.11 o
   3   4   0      140.96      181.42     13.14 o
   4   4   0      629.69      640.76     23.41 o
   5   4   0     2532.46     2685.63    194.24 o
   6   4   0       19.11       53.53     20.81 o
   7   4   0     1901.87     2011.94    153.80 o
   8   4   0      437.53      505.93     39.42 o
   9   4   0      785.15      795.01     24.14 o
  10   4   0      122.11       58.04     32.81 o
  11   4   0      492.20      527.84     37.56 o
  12   4   0       68.18       20.11     14.86 o
  13   4   0      747.71      845.65     53.79 o
   1   5   0     1043.16     1027.93     38.07 o
   2   5   0    13071.29    12664.21    698.13 o
   3   5   0      251.51      302.03     15.65 o
   4   5   0     1485.83     1285.46    100.41 o
   5   5   0      638.29      788.49     69.11 o
   6   5   0     1950.11     2110.17    197.55 o
   7   5   0     1064.72     1130.19     68.95 o
   8   5   0     2404.96     2431.66    262.80 o
   9   5   0     1337.65     1272.63     87.33 o
  10   5   0       83.17      136.63     18.04 o
  11   5   0      151.49       84.06     35.02 o
  12   5   0       36.50       44.66     17.38 o
  13   5   0      419.64      403.10     40.60 o
   0   6   0      139.41      104.30     12.30 o
   1   6   0    16552.27    17201.79   1243.88 o
   2   6   0     1607.76     1506.19     99.73 o
   3   6   0     1678.40     1901.23     97.11 o
   4   6   0       52.66       31.12     41.25 o
   5   6   0     1693.06     1388.39    140.15 o
   6   6   0      163.48      153.00     32.10 o
   7   6   0     2757.80     2795.01    208.42 o
   8   6   0       97.83      109.70     22.64 o
   9   6   0      823.23      840.86     45.42 o
  10   6   0       55.87       67.96     13.62 o
  11   6   0      261.27      292.99     22.83 o
  12   6   0       46.47       68.30     84.54 o
   1   7   0      781.04      773.59     47.47 o
   2   7   0     7008.41     6780.03    375.38 o
   3   7   0     1128.36     1041.50     60.09 o
   4   7   0     1778.05     1866.50    144.32 o
   5   7   0       32.32       41.49     25.88 o
   6   7   0      223.46      550.44    113.45 o
   7   7   0      126.26      129.69     11.93 o
   8   7   0     7693.53     6896.41    671.00 o
   9   7   0       39.04       82.27     17.04 o
  10   7   0     2204.07     1873.87    211.90 o
  11   7   0       59.13      126.51     19.06 o
  12   7   0       28.50       74.01     31.10 o
   0   8   0      435.71      466.69     29.85 o
   1   8   0     3648.17     3593.61     93.94 o
   2   8   0       77.64       90.19      9.81 o
   3   8   0       81.92       51.05     21.46 o
   4   8   0      715.70      575.06    100.47 o
   5   8   0     1035.09     1135.95    101.66 o
   6   8   0      101.28      120.71     25.62 o
   7   8   0     2050.88     1810.65    156.00 o
   8   8   0       31.90       15.82     14.14 o
   9   8   0      221.85      306.69     35.31 o
  10   8   0      717.10      590.87     63.69 o
  12   8   0      125.66       35.13     30.55 o
   1   9   0      216.96      202.07     17.85 o
   2   9   0      898.91      883.28     34.43 o
   3   9   0     1553.01     1568.24     76.23 o
   4   9   0     2575.51     2925.01    257.26 o
   5   9   0      525.85      469.14     45.68 o
   6   9   0      923.03     1134.28    146.95 o
   7   9   0      648.95      635.36     44.83 o
   8   9   0      369.15      405.81     73.06 o
   9   9   0       12.58       67.55     10.17 o
  10   9   0      464.91      311.93     24.45 o
   0  10   0     5930.32     5858.90    165.90 o
   1  10   0     1111.64     1114.87     63.45 o
   2  10   0      124.34      131.87     22.03 o
   3  10   0      265.57      380.54     26.81 o
   4  10   0      150.89      182.69     29.98 o
   5  10   0        2.75       33.82     28.78 o
   6  10   0     1999.46     1580.41    226.22 o
   7  10   0       73.82       55.06      9.63 o
   8  10   0      109.81      171.59     11.81 o
   9  10   0       40.87       -2.66     27.55 o
  10  10   0       25.78       79.40     34.92 o
  11  10   0       80.48      117.16     38.32 o
   1  11   0      390.57      370.29     19.87 o
   2  11   0      469.05      464.03     40.04 o
   3  11   0     1809.54     1895.34     97.07 o
   4  11   0     1048.38      886.11    113.75 o
   5  11   0      217.02      194.73     43.13 o
   6  11   0      204.44      230.58     34.80 o
   7  11   0      247.49      260.54     30.18 o
   8  11   0      288.98      259.72     22.42 o
   9  11   0      414.55      340.86     91.05 o
  10  11   0      105.83       78.28     35.08 o
   0  12   0      576.93      580.86     94.19 o
   1  12   0      507.37      567.01     17.88 o
   2  12   0      433.13      494.94     16.51 o
   3  12   0       94.51       57.06     10.53 o
   4  12   0      513.28      581.64     88.44 o
   5  12   0      125.20      149.66     38.63 o
   6  12   0     1167.44     1199.96    294.23 o
   7  12   0       33.65       42.23     53.09 o
   8  12   0      160.51      162.55     18.97 o
   9  12   0       73.38       45.51     15.15 o
   1  13   0       55.94        9.37     19.74 o
   2  13   0        3.89        1.78     10.20 o
   3  13   0     1272.76     1351.43    111.57 o
   4  13   0      148.25      197.40     22.19 o
   5  13   0      520.13      426.91     28.96 o
   6  13   0       89.60      133.98     36.32 o
   7  13   0      144.67      239.77     26.56 o
   8  13   0      150.08      157.62     47.58 o
   0  14   0      645.31      658.15     48.49 o
   1  14   0      182.20      207.70     25.63 o
   2  14   0      605.88      648.20     57.58 o
   3  14   0      205.51      275.50     55.04 o
   4  14   0      281.26      251.46     26.49 o
   5  14   0      108.91       96.26     20.08 o
   7  14   0       39.38       39.14     34.96 o
   1  15   0      447.06      470.87     26.83 o
   2  15   0      292.70      312.31     43.73 o
   3  15   0      276.35      398.07     24.23 o
   4  15   0       94.89      226.01     35.99 o
   5  15   0       22.10       34.77     31.67 o
   0  16   0      214.18      336.67     33.16 o
   1  16   0      245.17      300.81     23.60 o
   1   0   1      381.55      305.66    157.72 o
   2   0   1     4557.63     5162.22    256.11 o
   4   0   1     1600.49     1417.36     29.80 o
   5   0   1     1381.54     1307.56     35.10 o
   6   0   1        6.22       -8.99      9.81 o
   7   0   1     1642.66     1865.49     43.53 o
   8   0   1     5569.48     6299.27    113.89 o
   9   0   1      239.10      215.11     13.71 o
  10   0   1     5927.23     6587.76    110.59 o
  11   0   1        5.38      -21.20     14.13 o
  12   0   1       35.00       43.28     14.84 o
  13   0   1       40.70       31.24     30.16 o
  14   0   1      514.45      423.45     48.14 o
 -14   1   1        8.69       64.56     28.14 o
 -13   1   1      558.47      519.22     49.91 o
 -12   1   1      257.94      262.99     49.32 o
 -11   1   1      807.96      817.17     55.09 o
 -10   1   1       43.29       35.76     15.45 o
  -9   1   1      134.46      578.62    155.32 o
  -8   1   1      190.02      204.84     16.26 o
  -7   1   1     7110.31     7497.52    183.01 o
  -6   1   1      638.90      698.99     32.61 o
  -5   1   1     3890.71     3630.64    205.69 o
  -4   1   1     3372.72     3364.65    114.45 o
  -3   1   1     2910.08     2446.46     34.43 o
  -2   1   1      557.54      547.92     19.69 o
  -1   1   1    25018.85    24050.35   1614.37 o
   1   1   1    24648.43    22846.00   1578.26 o
   2   1   1      643.77      646.94     34.25 o
   3   1   1     2864.41     2463.94     56.88 o
   4   1   1     3253.89     3337.64     63.97 o
   5   1   1     4151.59     4226.31    138.68 o
   6   1   1      557.08      728.64     37.77 o
   7   1   1     6922.00     6874.68    124.83 o
   8   1   1      218.34      209.43     12.79 o
   9   1   1      122.24      591.35    152.92 o
  10   1   1       37.13       64.72     12.96 o
  11   1   1      897.83      940.17     43.88 o
  12   1   1      250.91      248.31     39.72 o
  13   1   1      544.49      562.83     65.07 o
  14   1   1        9.65      -27.84     29.93 o
 -13   2   1      115.04      102.09     17.74 o
 -12   2   1       69.31       70.08     15.01 o
 -11   2   1       99.43      148.41     32.18 o
 -10   2   1      579.73      638.42     40.15 o
  -9   2   1      175.33      220.81     12.89 o
  -8   2   1     2702.66     2705.56    142.00 o
  -7   2   1     2384.06     2502.85     67.55 o
  -6   2   1     1054.90     1020.24     20.13 o
  -5   2   1      245.42      265.84     11.42 o
  -4   2   1     8486.61     8258.44    258.77 o
  -3   2   1     4807.75     3955.93    198.28 o
  -2   2   1    10338.60     8448.81    731.39 o
  -1   2   1     7734.66     7379.13    368.22 o
   1   2   1     7449.23     6362.49    569.70 o
   2   2   1    11603.32     9767.94    606.70 o
   3   2   1     5301.23     4498.56    228.73 o
   4   2   1     8516.99     8824.11    344.11 o
   5   2   1      301.64      330.39     20.57 o
   6   2   1     1004.19      927.82     65.27 o
   7   2   1     2281.74     2413.58     70.99 o
   8   2   1     2590.16     2680.81    126.97 o
   9   2   1      166.99      190.24     69.15 o
  10   2   1      627.89      798.13     51.83 o
  11   2   1       72.63       92.46     15.93 o
  12   2   1       60.91       27.03     24.62 o
  13   2   1      130.36      109.61     35.90 o
  14   2   1      290.46      262.27     39.50 o
 -13   3   1      409.89      442.23     78.03 o
 -12   3   1      228.95      190.42     45.42 o
 -11   3   1       32.17      110.42     15.40 o
 -10   3   1       14.40       40.26     23.77 o
  -8   3   1      162.26      300.15     49.87 o
  -7   3   1     3604.34     3794.89     66.35 o
  -6   3   1     4516.72     4358.98    371.65 o
  -5   3   1       82.31       63.98      9.00 o
  -4   3   1     5275.39     4709.01    133.92 o
  -3   3   1     2770.14     2950.08    120.82 o
  -2   3   1     2463.74     2223.01     40.53 o
   0   3   1    18957.58    15249.87   1642.67 o
   1   3   1    12851.22    10646.53    989.37 o
   2   3   1     2757.64     2246.47    232.51 o
   3   3   1     2887.69     3226.30    196.00 o
   4   3   1     5641.40     5161.09    226.41 o
   5   3   1       98.60       46.00      8.69 o
   6   3   1     4209.44     4089.16    290.37 o
   7   3   1     3645.97     3997.25     67.91 o
   8   3   1      193.08      269.22     56.74 o
   9   3   1       24.88      124.51     27.85 o
  10   3   1       13.55       27.01     29.48 o
  11   3   1       59.02       74.53     14.69 o
  12   3   1      208.52      227.36     17.77 o
  13   3   1      407.51      397.88     26.45 o
 -12   4   1       37.88       39.23     14.57 o
 -11   4   1      166.79      196.26     20.51 o
 -10   4   1      254.78      233.96     30.63 o
  -9   4   1     1157.62     1242.67     31.41 o
  -8   4   1      649.10      665.42     47.93 o
  -7   4   1      925.79     1073.06     46.04 o
  -6   4   1      299.41      285.51     13.72 o
  -5   4   1     1944.91     1934.50     71.81 o
  -4   4   1       63.28       80.26      8.65 o
  -3   4   1     1716.59     1602.42     38.80 o
  -2   4   1     1391.50     1265.19     67.76 o
  -1   4   1     3276.25     3001.57    120.37 o
   0   4   1     1101.00     1276.85     89.10 o
   1   4   1     2885.59     2586.19    106.57 o
   2   4   1     1211.85     1172.15     46.05 o
   3   4   1     1823.89     1566.38    217.13 o
   4   4   1      110.07      136.89     13.12 o
   5   4   1     1733.45     1664.57    108.48 o
   6   4   1      342.97      330.18     16.74 o
   7   4   1      909.30      920.55     23.72 o
   8   4   1      600.48      683.05     68.82 o
   9   4   1     1136.10     1158.64     78.56 o
  10   4   1      327.88      346.09     29.84 o
  11   4   1      202.04      196.40     45.21 o
  12   4   1       38.41       35.81     14.56 o
 -13   5   1       27.35      -41.38     31.10 o
 -12   5   1      611.62      551.88     81.11 o
 -11   5   1       27.25       25.98     15.54 o
 -10   5   1      250.51      194.11     16.66 o
  -9   5   1        4.83       60.41     39.34 o
  -8   5   1      890.73      974.42     89.43 o
  -7   5   1      119.60      114.68     22.30 o
  -6   5   1     1969.86     2059.71    105.71 o
  -5   5   1      158.45      208.10     14.65 o
  -4   5   1      599.82      605.89     36.35 o
  -3   5   1      866.76      977.54     32.71 o
  -2   5   1     2922.13     2889.38    168.54 o
  -1   5   1     4054.29     3999.20    140.62 o
   0   5   1     2409.91     2480.75    240.75 o
   1   5   1     3786.10     3264.77    296.70 o
   2   5   1     2931.01     2953.59    190.41 o
   3   5   1      779.77      713.42     53.33 o
   4   5   1      679.00      671.87     74.31 o
   5   5   1      111.53      144.84      9.97 o
   6   5   1     1727.59     1618.42    104.14 o
   7   5   1      112.75      101.63     11.69 o
   8   5   1      902.18      915.58     58.25 o
   9   5   1       11.12       -5.86     11.65 o
  10   5   1      235.19      246.98     22.76 o
  11   5   1       14.78        2.20     13.09 o
  12   5   1      508.15      497.48     51.73 o
  13   5   1       25.32      102.91     37.18 o
 -13   6   1       86.14      197.74     34.98 o
 -12   6   1       41.22       40.61     27.83 o
 -11   6   1      458.84      452.33     82.50 o
 -10   6   1      325.49      257.34     23.36 o
  -9   6   1     2425.64     2276.07    237.10 o
  -8   6   1      793.16      790.43     54.42 o
  -7   6   1     2140.37     2281.96    205.41 o
  -6   6   1      152.03      159.82     24.75 o
  -5   6   1     1933.45     1961.93    168.57 o
  -4   6   1      374.62      331.25     14.94 o
  -3   6   1     4357.56     4429.15    253.09 o
  -2   6   1      457.47      506.46     18.96 o
  -1   6   1     1658.49     1615.46    130.70 o
   0   6   1     2535.92     2934.64     42.79 o
   1   6   1     1493.74     1725.99    131.98 o
   2   6   1      479.47      554.72     35.33 o
   3   6   1     4475.49     4528.20    322.70 o
   4   6   1      397.12      323.93     13.00 o
   5   6   1     2017.82     1948.74    160.53 o
   6   6   1      180.67      166.95     24.08 o
   7   6   1     2178.69     2440.59    255.50 o
   8   6   1      813.73      804.20     56.76 o
   9   6   1     2450.44     2321.72    352.59 o
  10   6   1      305.55      246.53     19.76 o
  11   6   1      502.28      519.83     63.72 o
  12   6   1       53.80        6.66     23.32 o
  13   6   1      107.99       86.32     35.89 o
 -12   7   1      362.72      345.58     41.19 o
 -11   7   1       56.93       89.26     15.20 o
  -9   7   1      157.33       99.78     27.01 o
  -7   7   1      943.62      809.65     67.38 o
  -6   7   1     4850.08     4535.31    438.70 o
  -5   7   1      179.16      196.80     25.34 o
  -4   7   1     2094.88     2213.55    101.88 o
  -3   7   1      830.65      974.55     59.36 o
  -2   7   1     2332.50     2434.34     75.54 o
  -1   7   1     2006.69     1846.04    115.28 o
   0   7   1    32232.56    32794.38   1775.73 o
   1   7   1     1976.32     2110.71    106.55 o
   2   7   1     2283.70     2342.79    119.24 o
   3   7   1      751.84      812.91     40.55 o
   4   7   1     2179.18     2194.29    232.68 o
   5   7   1      179.40      190.60     23.42 o
   6   7   1     4820.76     4500.55    470.56 o
   7   7   1      936.78      796.55    100.91 o
   8   7   1      517.57      569.73     57.44 o
   9   7   1      156.37      132.42     24.35 o
  10   7   1      135.98      238.25     17.90 o
  11   7   1       70.13       13.54     18.99 o
 -12   8   1       12.18       24.93     24.13 o
 -10   8   1      121.93      127.72     23.41 o
  -9   8   1      897.07      839.29     88.10 o
  -8   8   1      192.81      182.40     17.79 o
  -7   8   1      537.98      616.87     77.68 o
  -6   8   1       59.41       74.82     18.22 o
  -5   8   1     1972.35     1875.34    214.99 o
  -4   8   1      694.01      607.16     40.72 o
  -3   8   1     1560.46     1459.92     97.47 o
  -2   8   1     1445.23     1521.44     54.18 o
  -1   8   1     1980.31     2087.98     75.50 o
   0   8   1        2.31       -9.35     15.44 o
   1   8   1     2012.95     2050.27    130.39 o
   2   8   1     1541.95     1656.83     76.00 o
   3   8   1     1732.95     1708.24    111.42 o
   4   8   1      701.16      572.85     96.38 o
   5   8   1     1871.06     1874.34    139.70 o
   6   8   1       78.10       89.37     16.90 o
   7   8   1      582.14      568.09     27.31 o
   8   8   1      158.93      141.27     16.73 o
   9   8   1      894.05      812.05    102.66 o
  10   8   1      130.79      144.98     55.68 o
  11   8   1       90.98       72.13     17.84 o
  12   8   1       12.21      -51.84     34.56 o
 -11   9   1      149.02      149.92     36.99 o
 -10   9   1       18.68        8.91     44.16 o
  -9   9   1      437.50      418.90     62.94 o
  -8   9   1       18.66       35.29     22.51 o
  -7   9   1      446.82      473.89     70.81 o
  -6   9   1     3684.73     3549.15    413.86 o
  -5   9   1     1553.91     1313.83    179.28 o
  -4   9   1     1335.45     1518.68     93.28 o
  -3   9   1       99.89      158.27     17.81 o
  -2   9   1      722.80      700.02     21.00 o
  -1   9   1     1221.25     1125.39     93.11 o
   0   9   1     1381.20     1391.85     50.43 o
   1   9   1     1244.65     1299.02     67.74 o
   2   9   1      714.79      639.92     16.49 o
   3   9   1       79.69      112.95     28.49 o
   4   9   1     1416.08     1580.10    168.95 o
   5   9   1     1512.41     1319.75    181.47 o
   6   9   1     3685.56     3507.60    433.35 o
   7   9   1      475.79      485.62     40.23 o
   8   9   1       36.88       26.10     10.12 o
   9   9   1      402.84      380.86     50.59 o
 -11  10   1       34.90      -25.35     34.90 o
 -10  10   1      630.55      554.63    190.19 o
  -9  10   1      327.45      283.66     38.10 o
  -8  10   1      641.54      599.47     60.95 o
  -7  10   1       58.97       55.97      9.68 o
  -6  10   1       26.36      135.31     29.90 o
  -5  10   1      397.92      386.94     37.41 o
  -4  10   1     2066.26     1985.56     99.98 o
  -3  10   1       71.82      110.81     27.23 o
  -2  10   1       94.65      105.76     13.67 o
  -1  10   1      821.30      965.24     50.71 o
   0  10   1       27.76       82.56     34.13 o
   1  10   1      865.32      946.03     86.75 o
   2  10   1      197.16      192.66     20.83 o
   3  10   1       92.84      102.56     11.42 o
   4  10   1     2014.50     1946.28    275.30 o
   5  10   1      320.25      292.28     36.02 o
   6  10   1       30.08       98.38     26.45 o
   7  10   1       37.25       87.24     29.16 o
   8  10   1      553.52      460.37     68.55 o
   9  10   1      276.91      229.15     17.63 o
  10  10   1      679.36      443.53     27.40 o
  11  10   1       39.06       54.80     35.89 o
 -10  11   1       10.52      -20.46     34.11 o
  -9  11   1      126.16      172.08    121.82 o
  -8  11   1       63.87       81.78     14.85 o
  -7  11   1      398.86      388.26     31.20 o
  -6  11   1       38.80       76.65     26.83 o
  -5  11   1       90.57       74.73     12.14 o
  -4  11   1       75.31      149.10     34.84 o
  -3  11   1      116.10      142.79     11.37 o
  -2  11   1      349.87      380.82     36.29 o
  -1  11   1      987.15     1066.21     23.47 o
   0  11   1      571.57      586.25     40.87 o
   1  11   1     1027.94     1078.88     42.74 o
   2  11   1      358.43      389.56     14.91 o
   3  11   1      120.66      147.77     45.73 o
   4  11   1       54.85       56.70     13.71 o
   5  11   1       92.40      104.41     14.04 o
   6  11   1       50.52       57.71     12.05 o
   7  11   1      371.36      304.60     51.80 o
   8  11   1       75.73       52.10     46.17 o
   9  11   1      126.99      121.93     27.87 o
  10  11   1        9.26       -6.68     14.21 o
  -8  12   1      765.58      591.93    197.03 o
  -7  12   1      342.14      359.57    136.02 o
  -6  12   1      299.65      377.73     85.83 o
  -5  12   1      166.35      146.36     30.43 o
  -4  12   1      936.64      951.32     85.21 o
  -3  12   1       27.66        0.29     10.71 o
  -2  12   1      968.08     1153.43     25.08 o
  -1  12   1      441.87      482.32     16.58 o
   0  12   1       78.94      204.43     87.87 o
   1  12   1      396.68      450.27     16.08 o
   3  12   1       27.97       41.02     14.81 o
   4  12   1      789.17      825.56     67.52 o
   5  12   1      191.51      178.00     17.08 o
   6  12   1      289.49      242.41     21.79 o
   7  12   1      363.79      306.23     22.40 o
   8  12   1      737.68      650.76    173.76 o
   9  12   1       90.93       58.31     15.94 o
  -8  13   1       78.84       66.77     31.85 o
  -6  13   1       39.57       52.51     27.71 o
  -5  13   1      682.19      472.85     31.71 o
  -4  13   1       99.03       91.13     27.06 o
  -3  13   1      122.74      174.71     24.19 o
  -2  13   1       57.06       62.94     12.71 o
  -1  13   1      767.52      802.78     21.97 o
   0  13   1       20.45       24.12     27.14 o
   1  13   1      747.56      818.61     34.89 o
   2  13   1       54.15       44.15     26.50 o
   3  13   1      120.99      138.46     36.46 o
   4  13   1       96.71      125.00     16.68 o
   5  13   1      742.49      522.82     30.78 o
   6  13   1       38.86       57.97     32.96 o
   7  13   1     1393.01     1006.52     42.50 o
   8  13   1       85.10       58.41     15.20 o
  -7  14   1      147.25      275.36     41.06 o
  -6  14   1       33.35       35.78     33.33 o
  -5  14   1       77.92       55.88     16.66 o
  -4  14   1      823.62      751.25     40.89 o
  -3  14   1      161.63      212.87     25.74 o
  -2  14   1     1034.05     1064.06     97.89 o
  -1  14   1       99.89      111.90     57.53 o
   0  14   1        0.61       52.09     38.66 o
   1  14   1      105.12      150.02     65.32 o
   2  14   1      989.73     1022.48    112.24 o
   3  14   1      157.62      156.56     54.78 o
   4  14   1      811.91      769.59     38.27 o
   5  14   1       85.29       35.91     17.21 o
   6  14   1       37.78       -1.92     16.97 o
   7  14   1      139.11      174.46     36.12 o
  -5  15   1      189.21      276.37     38.82 o
  -4  15   1       89.69       82.63     33.16 o
  -3  15   1       38.68       45.24     21.79 o
  -2  15   1      144.89      212.09     25.64 o
  -1  15   1      345.00      369.12     33.31 o
   0  15   1       71.13      108.30     19.30 o
   1  15   1      314.78      301.28     23.04 o
   2  15   1      136.28      171.66     47.23 o
   3  15   1       35.84       60.66     24.21 o
   4  15   1       70.80      149.65     31.79 o
   5  15   1      200.38      189.93     36.22 o
  -1  16   1      214.57      225.29     28.75 o
   0  16   1       37.38       59.87     74.38 o
   1  16   1      219.83      317.54     45.23 o
   1   0   2      180.03      212.15     13.25 o
   2   0   2    16431.55    15881.47    724.11 o
   3   0   2     1106.21      808.32     33.32 o
   4   0   2     2317.80     2477.82     35.87 o
   5   0   2      116.01      102.50      8.20 o
   6   0   2     9208.40     9188.14    244.63 o
   7   0   2      714.84      878.99     57.75 o
   8   0   2     2037.27     2301.69    154.55 o
   9   0   2      436.44      434.40     26.19 o
  11   0   2        1.98        4.39     16.69 o
  12   0   2      243.41      286.89     34.76 o
  13   0   2        4.14        8.35     13.17 o
  14   0   2       30.96       29.66     19.33 o
 -14   1   2       68.48       40.62     21.13 o
 -13   1   2       51.76       99.30     15.82 o
 -12   1   2      164.48      206.52     15.34 o
 -11   1   2      775.44      840.17     39.00 o
 -10   1   2      340.87      288.05     27.25 o
  -9   1   2     1635.17     1779.97     56.99 o
  -8   1   2      277.34      309.77     25.56 o
  -7   1   2     3294.09     3794.42     85.58 o
  -6   1   2      519.05      468.05     13.47 o
  -5   1   2      301.84      290.16     11.42 o
  -4   1   2     4288.43     4138.63    162.53 o
  -3   1   2    12010.65    12105.55    482.38 o
  -1   1   2     8875.91     8204.29    548.24 o
   0   1   2     5542.56     5484.14    223.69 o
   1   1   2     8500.64     7745.81    473.03 o
   2   1   2     2348.27     2717.47    152.47 o
   3   1   2    11441.48    10068.50    135.92 o
   4   1   2     4323.44     4330.04    112.26 o
   5   1   2      280.42      248.39      9.71 o
   6   1   2      573.28      551.15     14.65 o
   7   1   2     3141.02     3269.25    177.68 o
   8   1   2      332.23      382.36     15.85 o
   9   1   2     1454.30     1502.92     46.74 o
  10   1   2      352.50      305.07     14.51 o
  11   1   2      775.24      819.52     30.26 o
  12   1   2      121.37      149.12     48.59 o
  13   1   2       50.02       61.56     18.81 o
  14   1   2       53.85      121.72     30.80 o
 -14   2   2      320.89      354.74     39.39 o
 -13   2   2       40.61       46.91     23.08 o
 -12   2   2      374.48      386.44     46.84 o
 -11   2   2      521.65      643.59     28.12 o
 -10   2   2      731.99      811.61     37.54 o
  -9   2   2       59.99       76.43     16.43 o
  -8   2   2      372.29      472.19     39.36 o
  -7   2   2     1152.25     1196.25     23.73 o
  -6   2   2     5059.14     5443.47     75.20 o
  -5   2   2     2744.83     2844.63     41.79 o
  -4   2   2     1306.70     1367.73     22.32 o
  -3   2   2      765.00      917.08     19.85 o
  -2   2   2     4753.88     5154.03     96.59 o
  -1   2   2     6060.20     5199.23    470.57 o
   1   2   2     6587.20     4626.17    553.82 o
   2   2   2     4814.68     4641.14    157.68 o
   3   2   2      868.07      924.09     45.01 o
   4   2   2     1548.86     1571.79     87.92 o
   5   2   2     2699.65     2875.52     94.69 o
   6   2   2     5237.88     5563.10    321.58 o
   7   2   2     1209.79     1315.64     83.57 o
   8   2   2      378.21      520.75     59.13 o
   9   2   2       32.25       12.40     24.12 o
  10   2   2      826.01      841.18     51.73 o
  11   2   2      501.71      533.83     27.56 o
  12   2   2      417.90      390.85     84.36 o
  13   2   2       28.03       56.34     16.73 o
 -13   3   2      182.31      175.66     24.87 o
 -12   3   2      111.43      113.81     28.09 o
 -11   3   2      297.33      288.89     34.50 o
 -10   3   2      293.65      320.79     47.38 o
  -9   3   2     1459.19     1397.28    124.01 o
  -8   3   2      904.78     1017.15     39.22 o
  -7   3   2      206.88      271.83     56.62 o
  -6   3   2     1506.04     1536.06     44.76 o
  -5   3   2      620.34      671.02     24.53 o
  -4   3   2     1295.68     1362.89     74.21 o
  -3   3   2     2876.32     3179.26     69.59 o
  -2   3   2       11.66       25.83     12.04 o
  -1   3   2    10246.53    11214.05    403.99 o
   0   3   2     7542.98     6504.27    445.99 o
   1   3   2    10787.92    10442.03   1008.61 o
   3   3   2     2697.87     2591.07    110.57 o
   4   3   2      994.23     1058.08     49.30 o
   5   3   2      487.13      561.53     40.19 o
   6   3   2     1518.13     1630.51     57.45 o
   7   3   2      136.34      278.83    104.93 o
   8   3   2      851.50      989.49     56.93 o
   9   3   2     1317.60     1376.52     68.58 o
  10   3   2      300.79      340.43     30.01 o
  11   3   2      321.25      399.51     35.53 o
  12   3   2      119.52       79.69     73.40 o
  13   3   2      170.79      126.93     21.75 o
 -13   4   2      431.96      373.58     44.01 o
 -12   4   2       83.67       85.71     14.70 o
 -11   4   2      204.05      177.21     16.34 o
 -10   4   2       33.00       21.10     13.77 o
  -8   4   2     1914.60     2071.28    116.19 o
  -7   4   2     1784.87     1815.25     64.77 o
  -6   4   2      130.89      138.41     14.55 o
  -5   4   2     1100.50     1111.15     40.73 o
  -4   4   2      485.52      594.27     47.66 o
  -3   4   2      151.07      141.12      9.07 o
  -2   4   2     1295.85     1281.39     73.72 o
  -1   4   2     7128.11     6240.31    640.62 o
   0   4   2     2438.66     1896.32     76.73 o
   1   4   2     6945.61     6018.74    598.17 o
   2   4   2     1208.24     1047.54    143.65 o
   3   4   2      112.31       95.79     10.97 o
   4   4   2      471.69      468.40     46.52 o
   5   4   2     1411.68     1293.44    130.35 o
   6   4   2      165.10      226.42     36.07 o
   7   4   2     1795.52     1812.39     94.21 o
   8   4   2     1840.55     1924.63    133.00 o
   9   4   2       65.03      140.32     26.21 o
  10   4   2       33.28       13.90     13.07 o
  11   4   2      193.82      255.25     42.87 o
  12   4   2       60.46       54.77     21.10 o
  13   4   2      404.07      419.14     27.95 o
 -13   5   2       50.47       81.23     34.33 o
 -12   5   2      106.50      133.02     20.65 o
 -11   5   2      168.00      140.21     16.33 o
 -10   5   2      691.90      683.17     37.96 o
  -9   5   2      161.30      141.86     17.73 o
  -8   5   2     2198.12     2169.39    153.72 o
  -7   5   2      707.53      838.23     40.02 o
  -6   5   2     1069.16      935.29     58.08 o
  -5   5   2      375.53      414.79     44.27 o
  -4   5   2       81.98       50.22     13.50 o
  -3   5   2     1608.81     1699.48     62.04 o
  -2   5   2    12908.28    13245.43    778.75 o
  -1   5   2     7211.85     7455.99    221.28 o
   0   5   2       81.71       46.86      6.66 o
   1   5   2     7440.26     7310.65    689.24 o
   2   5   2    13260.29    12855.71   1035.17 o
   3   5   2     1533.97     1311.33    156.79 o
   4   5   2       45.04       43.86      7.79 o
   5   5   2      476.54      544.79     45.41 o
   6   5   2     1109.09      959.61     88.09 o
   7   5   2      804.40      886.44    104.34 o
   8   5   2     2137.78     2294.34    186.50 o
   9   5   2      137.71      115.68     16.10 o
  10   5   2      880.47      803.63     55.65 o
  11   5   2      207.85      196.27     45.68 o
  12   5   2      121.91      162.17     15.88 o
  13   5   2       59.67       94.21     36.42 o
 -13   6   2      551.05      615.17     48.64 o
 -12   6   2       86.36       55.25     24.13 o
 -11   6   2      427.88      442.19     62.14 o
 -10   6   2      202.14      216.70     27.34 o
  -9   6   2      253.51      423.25     49.07 o
  -8   6   2     1080.67     1185.91     82.23 o
  -7   6   2     3973.70     3983.22    149.39 o
  -6   6   2      272.92      307.98     37.67 o
  -5   6   2     2012.78     1936.21    101.78 o
  -4   6   2      843.89      928.93     57.78 o
  -3   6   2      488.21      546.61     17.90 o
  -2   6   2     1290.40     1408.22     42.25 o
  -1   6   2     6173.39     6852.52    259.14 o
   0   6   2       85.71      110.04      9.42 o
   1   6   2     6183.23     6105.68    583.06 o
   2   6   2     1347.20     1505.27     96.34 o
   3   6   2      483.96      520.03     48.33 o
   4   6   2      791.85      812.84     66.43 o
   5   6   2     1880.47     1659.20    157.17 o
   6   6   2      283.52      270.16     20.62 o
   7   6   2     3823.17     3626.19    376.25 o
   8   6   2     1081.86      997.86     68.15 o
   9   6   2      241.19      345.63     39.57 o
  10   6   2      243.63      250.39     50.18 o
  11   6   2      402.29      445.56     42.78 o
 -11   7   2       52.09       65.11     13.76 o
 -10   7   2     1270.45     1046.06     99.31 o
  -9   7   2      467.17      472.12     52.64 o
  -8   7   2     2864.90     2476.05    229.31 o
  -7   7   2      331.79      405.91     61.33 o
  -6   7   2      192.87      301.07     60.82 o
  -5   7   2      554.83      521.62     88.72 o
  -4   7   2      740.43      643.79     70.79 o
  -3   7   2      208.50      261.82     17.54 o
  -2   7   2     7933.19     8048.62    381.44 o
  -1   7   2      267.80      324.63     22.90 o
   0   7   2     2073.43     2690.46    149.35 o
   1   7   2      241.55      278.39     10.41 o
   2   7   2     7860.58     7740.34    648.56 o
   3   7   2      223.98      246.66     17.04 o
   4   7   2      816.45      667.29     55.21 o
   5   7   2      611.11      550.73     53.18 o
   6   7   2      201.31      205.39     32.54 o
   7   7   2      400.78      420.28     19.07 o
   8   7   2     2670.19     2399.33    238.30 o
   9   7   2      496.26      485.18     62.76 o
  10   7   2     1318.27     1154.69    123.17 o
  11   7   2       65.66       70.61     32.96 o
  12   7   2       27.18        8.02     55.47 o
 -12   8   2      228.16      150.41     34.96 o
 -11   8   2      380.51      537.36     41.14 o
 -10   8   2       57.91       32.91     18.45 o
  -9   8   2       59.47       74.81     32.33 o
  -8   8   2       19.05        2.86     14.25 o
  -7   8   2     2450.82     2409.84    211.51 o
  -6   8   2      500.75      441.07     46.98 o
  -5   8   2     1108.54     1083.62    105.95 o
  -4   8   2      726.21      645.12     29.36 o
  -3   8   2      726.50      699.09     43.37 o
  -2   8   2      194.96      191.77     10.48 o
  -1   8   2     2085.29     2232.66     50.92 o
   0   8   2     1470.39     1337.32     52.78 o
   1   8   2     1823.29     1897.22     62.35 o
   2   8   2      133.63      116.45      9.60 o
   3   8   2      677.41      614.25     61.27 o
   4   8   2      674.13      520.93     80.04 o
   5   8   2     1193.76      967.68    158.86 o
   6   8   2      477.35      405.11     26.62 o
   7   8   2     2463.70     2336.98    207.92 o
   8   8   2       12.52       13.74     10.68 o
   9   8   2       53.34      113.25     10.99 o
  10   8   2       36.38       20.50     11.52 o
  11   8   2      357.07      295.00     75.56 o
 -11   9   2       30.67       62.17     31.60 o
 -10   9   2      583.19      443.38     91.47 o
  -9   9   2      326.76      323.47     52.77 o
  -8   9   2      128.78      152.76     13.66 o
  -7   9   2      989.15      925.87     57.40 o
  -6   9   2      242.05      297.84     27.35 o
  -5   9   2      466.66      485.92     18.02 o
  -4   9   2     2202.02     2283.30    179.05 o
  -3   9   2     1584.67     1459.45    104.90 o
  -2   9   2      636.48      609.19     32.98 o
  -1   9   2      223.81      207.82     17.57 o
   0   9   2      239.72      219.33     22.51 o
   1   9   2      272.28      265.62     22.63 o
   2   9   2      753.10      740.14     18.16 o
   3   9   2     1622.96     1524.38     73.19 o
   4   9   2     2155.97     2162.53    212.04 o
   5   9   2      511.48      470.52     49.88 o
   6   9   2      199.69      188.92     25.72 o
   7   9   2      953.43      868.73    137.44 o
   8   9   2      116.50      101.85     23.51 o
   9   9   2      405.36      347.50     55.47 o
  10   9   2      619.62      489.85    159.94 o
  11   9   2       20.67        5.69     41.89 o
  -9  10   2       66.35       99.99     16.37 o
  -8  10   2       93.29      171.39     12.19 o
  -7  10   2      619.20      529.98     68.18 o
  -6  10   2      747.78      647.85     74.41 o
  -5  10   2       15.31       -8.22     11.38 o
  -4  10   2      662.46      781.09     45.33 o
  -3  10   2      626.28      643.52     17.29 o
  -2  10   2      150.55      154.25     14.07 o
  -1  10   2     1213.36     1275.08     48.12 o
   0  10   2     2728.79     2796.65    158.53 o
   1  10   2     1203.36     1193.05     56.33 o
   2  10   2      135.26      109.46     18.11 o
   3  10   2      717.30      743.16     39.23 o
   4  10   2      791.30      831.01    100.29 o
   5  10   2       47.78       66.89     35.79 o
   6  10   2      747.43      637.58     82.78 o
   7  10   2      620.89      470.59     48.24 o
   8  10   2       75.50      107.55     10.09 o
   9  10   2       51.97       48.41     18.95 o
  10  10   2       30.71       35.85     15.07 o
 -10  11   2      131.93      142.13     35.63 o
  -9  11   2      352.70      231.52     24.68 o
  -8  11   2       32.55       18.37     32.00 o
  -7  11   2      286.88      324.32     61.27 o
  -6  11   2      114.23      102.38     29.93 o
  -5  11   2      405.68      316.47     48.91 o
  -4  11   2      619.96      662.95     58.65 o
  -3  11   2      388.78      444.71     16.46 o
  -2  11   2      424.96      517.02     29.04 o
  -1  11   2     1157.22     1297.77     37.73 o
   0  11   2      119.21      119.49     26.65 o
   1  11   2     1163.98     1322.40     60.93 o
   2  11   2      362.62      420.41     42.84 o
   3  11   2      419.02      472.21     26.71 o
   4  11   2      612.16      613.16    112.30 o
   5  11   2      308.22      183.62     37.88 o
   6  11   2      111.04       77.09     17.20 o
   7  11   2      301.97      286.52     13.59 o
   8  11   2       33.53      131.28     33.61 o
   9  11   2      368.44      312.55    124.83 o
  10  11   2      117.47      133.97     38.95 o
  -8  12   2      307.45      315.59     29.73 o
  -7  12   2      266.26      283.00     25.86 o
  -6  12   2      535.09      469.91    146.10 o
  -5  12   2      194.69      207.40     15.81 o
  -4  12   2      182.32      241.28     33.24 o
  -3  12   2       84.76      144.78     35.57 o
  -2  12   2       78.24       94.71     17.90 o
  -1  12   2      256.35      269.34     17.37 o
   0  12   2     2924.40     3405.26    118.83 o
   1  12   2      230.40      232.92     19.68 o
   2  12   2      118.53      192.37     31.95 o
   3  12   2       69.47       71.16     16.83 o
   4  12   2      141.17      148.91     35.88 o
   5  12   2      223.72      240.35     59.34 o
   6  12   2      525.26      425.35     98.78 o
   7  12   2      270.73      261.81     65.44 o
   8  12   2      299.20      230.79     70.60 o
   9  12   2      508.00      599.72     50.43 o
  -8  13   2      147.21      210.89     37.62 o
  -7  13   2      225.80      381.48     42.69 o
  -6  13   2      412.90      334.22     27.65 o
  -5  13   2      628.67      495.33     33.73 o
  -4  13   2      200.16      218.68     90.41 o
  -3  13   2     1241.07     1210.04     74.53 o
  -2  13   2      143.94      158.50     14.84 o
  -1  13   2      321.97      388.55     27.82 o
   0  13   2      596.88      615.91     30.49 o
   1  13   2      376.21      469.69     34.04 o
   2  13   2      141.80      157.70     31.49 o
   3  13   2     1243.66     1200.35     72.83 o
   4  13   2      210.73      151.09     19.49 o
   5  13   2      592.61      529.23     30.38 o
   6  13   2      428.29      398.58    160.55 o
   7  13   2      212.05      162.51     18.96 o
  -4  14   2      231.23      331.27    137.48 o
  -3  14   2       94.81       97.42     22.38 o
  -2  14   2      185.92      271.22     21.31 o
  -1  14   2      338.92      382.71     20.15 o
   0  14   2     1735.17     1880.15     50.76 o
   1  14   2      314.97      329.53     30.93 o
   2  14   2      197.56      256.81     18.82 o
   3  14   2      119.87      159.82     48.11 o
   4  14   2      237.52      249.25    100.02 o
   5  14   2      186.22      135.24     46.02 o
   6  14   2      578.24      379.63     25.12 o
  -5  15   2       61.61      152.46     35.68 o
  -4  15   2       40.57      -12.37     30.46 o
  -3  15   2      258.48      308.96     21.88 o
  -2  15   2      484.59      494.90     48.43 o
  -1  15   2      382.65      431.31     60.98 o
   0  15   2      194.14      147.61     29.16 o
   1  15   2      410.74      472.35     65.84 o
   2  15   2      534.72      583.83     29.11 o
   3  15   2      265.31      272.62     23.01 o
   5  15   2       62.05       96.87     30.19 o
  -1  16   2      374.34      496.48     27.37 o
   0  16   2      220.86      228.61     47.38 o
   1  16   2      360.19      418.49     26.11 o
   1   0   3    13640.69    14955.93    266.67 o
   2   0   3    27460.30    26402.50    841.29 o
   3   0   3    10569.81     9240.82    346.38 o
   4   0   3     4972.51     5105.56    119.52 o
   5   0   3     4712.78     4856.42    103.97 o
   6   0   3      156.35      154.63     10.65 o
   7   0   3     2597.56     2657.21    142.65 o
   8   0   3     2542.42     2776.26     67.93 o
   9   0   3      443.89      568.81     18.84 o
  10   0   3     2545.05     2529.13     49.20 o
  11   0   3       46.20       61.76     21.85 o
  12   0   3       11.64       19.21     14.86 o
  13   0   3       25.99      -18.44     17.59 o
  14   0   3      318.37      344.52     38.15 o
 -14   1   3      133.27      148.71     22.86 o
 -13   1   3      475.02      531.43     48.76 o
 -12   1   3      163.60      169.19     40.30 o
 -11   1   3      219.54      253.32     38.33 o
 -10   1   3      228.50      227.58     46.56 o
  -9   1   3      343.60      448.30     26.97 o
  -8   1   3      601.29      632.66     25.55 o
  -7   1   3     5548.42     5518.16    220.41 o
  -6   1   3       58.20      198.09     95.64 o
  -5   1   3     2090.04     2198.81     33.66 o
  -4   1   3       30.66       68.17     10.17 o
  -3   1   3    11352.07    11907.41    262.71 o
  -2   1   3    12578.92    12627.04    904.81 o
  -1   1   3     4382.30     4036.71     60.95 o
   1   1   3     3918.92     3624.05    108.11 o
   2   1   3    11788.92    10793.26   1466.75 o
   3   1   3    11182.62    11748.43    510.22 o
   4   1   3       22.13       57.17      7.37 o
   5   1   3     2089.68     2181.97     33.52 o
   6   1   3       79.64      178.75     86.19 o
   7   1   3     5423.49     5286.91    208.37 o
   8   1   3      525.56      624.50     46.50 o
   9   1   3      334.51      432.51     31.71 o
  10   1   3      277.46      237.06     16.39 o
  11   1   3      287.56      283.81     18.12 o
  12   1   3      167.68      155.29     27.78 o
  13   1   3      459.19      484.76     27.01 o
  14   1   3      125.45       42.50     33.50 o
 -13   2   3      297.91      338.38     28.63 o
 -12   2   3      456.02      531.14     23.01 o
 -11   2   3     1330.83     1341.40     56.59 o
 -10   2   3      199.90      307.92     36.33 o
  -9   2   3       49.41       58.47     28.96 o
  -8   2   3     1197.28     1218.44     53.61 o
  -7   2   3     1239.81     1214.37     23.88 o
  -6   2   3      252.56      225.27     22.83 o
  -5   2   3     1606.84     1639.54     66.65 o
  -4   2   3     7983.20     7827.53    262.33 o
  -3   2   3     2371.35     2172.64     48.58 o
  -2   2   3     1168.14      996.26     27.32 o
  -1   2   3    16109.75    17685.23    386.06 o
   1   2   3    15211.08    16712.25    479.39 o
   2   2   3      957.11      659.67     89.34 o
   3   2   3     2094.91     1919.83    131.27 o
   4   2   3     8103.79     8299.82    517.64 o
   5   2   3     1535.06     1603.06    101.45 o
   6   2   3      297.15      304.10     44.79 o
   7   2   3     1106.66     1175.78     47.14 o
   8   2   3     1251.15     1301.50     99.83 o
   9   2   3       20.64      -10.57     11.86 o
  10   2   3      181.18      184.53     26.76 o
  11   2   3     1154.26     1056.83     97.85 o
  12   2   3      405.63      492.20     42.33 o
  13   2   3      305.30      330.77     45.40 o
 -13   3   3      184.37      207.97     24.57 o
 -12   3   3      164.20      152.58     17.14 o
 -11   3   3       24.49       46.05     25.95 o
 -10   3   3       78.78      136.24     19.23 o
  -9   3   3      306.42      431.51     26.70 o
  -8   3   3      172.08      272.53     34.61 o
  -7   3   3     2325.88     2241.43     83.62 o
  -6   3   3     2663.78     2809.58    123.86 o
  -5   3   3      663.69      792.12     20.03 o
  -4   3   3     1272.92     1539.48     48.96 o
  -3   3   3     2371.05     2577.09     58.04 o
  -2   3   3     5859.06     5666.80    144.95 o
  -1   3   3     3973.34     3235.40    311.28 o
   1   3   3     3755.77     3363.43    223.06 o
   2   3   3     5945.93     4640.92    788.64 o
   3   3   3     2657.06     2693.00    322.30 o
   4   3   3     1506.37     1714.36     90.93 o
   5   3   3      898.65     1054.09     37.61 o
   6   3   3     2811.61     2765.55    164.62 o
   7   3   3     2465.56     2328.94    186.52 o
   8   3   3      104.54      122.51     17.49 o
   9   3   3      397.97      475.53     43.33 o
  10   3   3      129.47      155.53     27.84 o
  11   3   3       54.49       92.93     13.65 o
  12   3   3      182.20      221.21     44.23 o
  13   3   3      176.73      295.23     25.96 o
 -13   4   3       40.49       87.29     31.96 o
 -12   4   3      327.35      336.32     28.56 o
 -11   4   3       15.60       13.75     26.04 o
 -10   4   3       39.01       69.37     22.29 o
  -9   4   3     1661.21     1704.53     92.01 o
  -8   4   3      651.15      789.36     88.84 o
  -7   4   3      657.31      694.60     35.40 o
  -6   4   3     1288.99     1258.91     70.19 o
  -5   4   3       77.61       94.36     10.84 o
  -4   4   3      394.25      401.56     26.86 o
  -3   4   3     2111.77     1888.76     81.22 o
  -2   4   3     1041.21      927.21     49.52 o
  -1   4   3     7380.99     6932.93    357.11 o
   0   4   3     3744.90     3030.47    139.50 o
   1   4   3     7066.28     6695.69    648.42 o
   2   4   3     1026.42      788.11     69.80 o
   3   4   3     2044.85     1750.37    338.39 o
   4   4   3      495.49      444.22     41.87 o
   5   4   3       30.91       54.65     21.93 o
   6   4   3     1124.83     1102.71     54.40 o
   7   4   3      633.46      673.54     74.32 o
   8   4   3      591.54      733.06    113.01 o
   9   4   3     1837.75     1606.60    260.84 o
  10   4   3       52.28       72.62     13.64 o
  11   4   3       36.70       59.37     36.05 o
  12   4   3      329.64      348.40     32.04 o
  13   4   3       23.44        9.23     20.05 o
 -13   5   3        7.68      -48.00     32.00 o
 -12   5   3      657.74      706.61     66.35 o
 -11   5   3      114.67      185.36     31.06 o
  -9   5   3      462.81      525.81     28.98 o
  -8   5   3      776.21     1003.82     28.24 o
  -7   5   3      514.44      536.05     34.96 o
  -6   5   3     2739.22     2713.79    201.65 o
  -5   5   3     1140.43     1247.85     91.47 o
  -4   5   3      157.17      136.87      9.43 o
  -3   5   3     3674.93     3770.05    279.05 o
  -2   5   3     2087.26     2373.62    166.11 o
  -1   5   3      386.22      307.28     25.17 o
   0   5   3     5596.58     4529.45    226.64 o
   1   5   3      394.98      331.75     18.45 o
   2   5   3     2101.45     1950.79    250.42 o
   3   5   3     3988.55     3617.99    442.71 o
   4   5   3      221.61      182.34     13.28 o
   5   5   3     1279.47     1231.66    172.61 o
   6   5   3     2585.76     2365.72    260.94 o
   7   5   3      479.07      522.17     51.20 o
   8   5   3      714.80      807.63     70.17 o
   9   5   3      611.12      625.45     35.20 o
  10   5   3       31.89       50.14     99.34 o
  11   5   3      139.34      148.02     18.41 o
  12   5   3      579.84      678.57     43.59 o
  13   5   3       10.01       15.78     21.97 o
 -13   6   3       67.90      185.98     37.51 o
 -12   6   3      155.19      181.17     35.88 o
 -11   6   3      255.41      259.89     28.76 o
 -10   6   3       82.07       98.65     35.56 o
  -9   6   3     1115.30     1066.08     61.52 o
  -8   6   3      808.66      793.40     39.69 o
  -6   6   3     1428.39     1323.09     70.08 o
  -5   6   3     2290.32     2234.55    112.92 o
  -4   6   3      319.45      315.55     31.24 o
  -3   6   3     4819.47     5039.87    163.28 o
  -2   6   3     1269.16     1536.17     74.94 o
  -1   6   3     3760.29     3546.67    401.05 o
   0   6   3     3097.83     2936.34    112.07 o
   1   6   3     3467.05     3624.29    376.43 o
   2   6   3     1181.91     1269.05    128.53 o
   3   6   3     4844.64     4581.80    466.66 o
   4   6   3      397.22      381.32     61.02 o
   5   6   3     2236.43     1955.94    239.82 o
   6   6   3     1277.84     1110.13    133.50 o
   7   6   3       99.27      152.44     44.34 o
   8   6   3      803.50      695.08     84.41 o
   9   6   3     1129.89      947.40    106.37 o
  10   6   3      107.36      146.58     16.91 o
  11   6   3      231.99      233.34     17.56 o
  12   6   3      173.44      228.86     34.26 o
 -11   7   3        4.48      -21.40     14.27 o
 -10   7   3      296.16      350.51     18.28 o
  -9   7   3      957.97      871.24     94.08 o
  -8   7   3      652.73      685.37     56.89 o
  -7   7   3     2253.16     2056.43    104.17 o
  -6   7   3     4364.11     4272.35    466.61 o
  -5   7   3      426.21      385.29     36.74 o
  -4   7   3     1140.36     1189.34     91.92 o
  -3   7   3     2588.13     2755.08    124.83 o
  -2   7   3     1944.54     1977.02     37.53 o
  -1   7   3     1164.66     1221.95     47.74 o
   0   7   3     5292.89     6025.65    270.61 o
   1   7   3     1244.36     1236.19    111.37 o
   2   7   3     1870.05     1776.94    103.70 o
   3   7   3     2414.91     2436.30    281.97 o
   4   7   3     1196.37     1002.27    111.23 o
   5   7   3      340.68      281.17     57.78 o
   6   7   3     4423.72     4250.06    519.40 o
   7   7   3     2199.20     1892.72    258.78 o
   8   7   3      623.77      527.73     60.41 o
   9   7   3      865.47      709.24    111.62 o
  10   7   3      265.31      261.89     67.05 o
  11   7   3        5.09       10.94     20.29 o
  12   7   3      417.87      283.08     78.26 o
 -11   8   3       72.02       84.71     32.38 o
 -10   8   3       56.78       52.24     30.67 o
  -9   8   3      493.43      430.59     77.12 o
  -8   8   3       42.91       28.75     23.52 o
  -7   8   3     1389.04     1493.61     80.84 o
  -6   8   3      388.02      454.11     35.02 o
  -5   8   3      675.28      664.67     59.07 o
  -4   8   3      275.97      271.18     58.29 o
  -3   8   3     1518.73     1484.36    112.60 o
  -2   8   3      705.36      766.46     36.55 o
  -1   8   3     2573.48     2612.97     67.09 o
   0   8   3      753.36      653.20     46.34 o
   1   8   3     2735.57     2598.88    217.15 o
   2   8   3      832.17      820.22     66.78 o
   3   8   3     1642.46     1490.45     91.89 o
   4   8   3      278.43      283.69     20.01 o
   5   8   3      653.69      568.25    105.84 o
   6   8   3      360.94      316.39     14.21 o
   7   8   3     1456.45     1426.23    136.29 o
   8   8   3       77.08       61.19     15.77 o
   9   8   3      625.84      537.90     53.08 o
  10   8   3       75.36       87.08     21.74 o
  11   8   3       96.05      233.80     40.09 o
  12   8   3       51.46        6.35     15.50 o
 -11   9   3       28.08       68.50     25.23 o
 -10   9   3      104.51      117.03     31.00 o
  -9   9   3      351.19      346.48     82.56 o
  -8   9   3       32.15       54.76     25.24 o
  -7   9   3      265.08      305.30     39.38 o
  -6   9   3      948.64      872.32     99.03 o
  -5   9   3      534.21      649.85     43.06 o
  -4   9   3      304.74      327.80     26.20 o
  -3   9   3     1786.31     1933.51     46.27 o
  -2   9   3      284.83      309.83     20.58 o
  -1   9   3      297.91      297.29     20.64 o
   0   9   3     1588.48     1346.85    151.43 o
   1   9   3      218.56      206.79     21.72 o
   2   9   3      296.96      268.81     28.93 o
   3   9   3     1812.02     1758.42    231.21 o
   4   9   3      211.92      195.57     29.57 o
   5   9   3      542.33      486.28     83.21 o
   6   9   3     1023.54      821.81     75.95 o
   7   9   3      339.37      277.65     23.77 o
   8   9   3       35.72       58.93     19.29 o
   9   9   3      276.88      257.61     54.06 o
  10   9   3       99.96       96.95     46.12 o
  11   9   3       33.30      -16.02     37.20 o
 -11  10   3       31.79       18.94     31.07 o
 -10  10   3      205.47      294.38     37.85 o
  -9  10   3      112.33      185.12     74.20 o
  -8  10   3      177.96      180.77     32.41 o
  -7  10   3      220.26      257.26     28.01 o
  -6  10   3      243.13      294.88     17.09 o
  -5  10   3       20.38       27.28     12.06 o
  -4  10   3      104.74      110.97     16.13 o
  -3  10   3     1051.53     1122.70     75.52 o
  -2  10   3       67.63       94.82     10.12 o
  -1  10   3      452.26      456.25     18.32 o
   0  10   3      182.66      186.08     23.01 o
   1  10   3      454.01      451.99     20.85 o
   2  10   3      121.85      104.64     25.53 o
   3  10   3      907.78      910.57     94.41 o
   4  10   3       96.19       95.31     12.69 o
   5  10   3       17.36        5.54     10.07 o
   6  10   3      227.32      169.07     39.66 o
   7  10   3      210.06      175.52     20.94 o
   8  10   3      164.11      153.41     14.48 o
   9  10   3       74.01       86.41     74.41 o
  10  10   3      226.00      190.77     17.97 o
 -10  11   3      219.68      309.20     35.72 o
  -8  11   3      282.99      209.51     83.23 o
  -7  11   3      814.94      767.50    209.50 o
  -6  11   3       92.93       55.56     54.75 o
  -5  11   3      384.10      377.33     67.01 o
  -4  11   3       80.98       28.40     17.73 o
  -3  11   3      205.75      179.01     40.37 o
  -2  11   3        4.98        6.23      9.94 o
  -1  11   3     1523.72     1737.83     56.48 o
   0  11   3       28.84       62.59     14.58 o
   1  11   3     1578.69     1514.70    162.53 o
   2  11   3       21.14       35.81     11.44 o
   3  11   3      216.16      180.00     19.24 o
   4  11   3      105.80      107.18     11.81 o
   5  11   3      273.11      254.22     74.16 o
   6  11   3      127.84      100.64     32.13 o
   7  11   3      776.38      586.80     75.72 o
   8  11   3      248.49      202.59     29.39 o
   9  11   3      187.99      188.32     47.73 o
  10  11   3      250.74      276.00     42.90 o
  -9  12   3       24.98       19.11     34.70 o
  -8  12   3      140.36      187.71     36.75 o
  -7  12   3      730.76      755.65    152.48 o
  -6  12   3      411.27      422.60    146.46 o
  -5  12   3       72.98       62.47     39.56 o
  -4  12   3      798.06      722.96    102.28 o
  -3  12   3      456.09      468.95     28.50 o
  -2  12   3      956.88      942.92     52.56 o
  -1  12   3      579.11      611.58     39.16 o
   0  12   3     1962.94     1931.39    132.44 o
   1  12   3      456.59      560.06     31.74 o
   2  12   3     1016.07     1053.01     75.55 o
   3  12   3      459.46      470.10     67.03 o
   4  12   3      727.51      579.46    122.00 o
   5  12   3       53.30       95.76     23.03 o
   6  12   3      411.95      368.32     57.85 o
   7  12   3      825.07      805.87    259.41 o
   8  12   3      152.14       75.06     43.33 o
   9  12   3       20.50       86.91     35.68 o
  -8  13   3      144.36      281.55     40.07 o
  -6  13   3       47.16       22.69     30.63 o
  -5  13   3      625.95      754.38    168.85 o
  -4  13   3      323.76      433.23     83.38 o
  -3  13   3       21.19       54.04     11.42 o
  -2  13   3      792.38      807.16     22.76 o
  -1  13   3      293.16      372.44     15.73 o
   0  13   3       10.70       32.57     10.47 o
   1  13   3      370.39      374.96     35.74 o
   2  13   3      805.89      772.78     70.09 o
   3  13   3       21.87       32.74     14.83 o
   4  13   3      304.18      243.99     21.19 o
   5  13   3      674.21      584.56     29.89 o
   6  13   3       41.81       26.35     14.16 o
   7  13   3      872.62      604.93    250.38 o
  -4  14   3      581.16      745.93     50.20 o
  -3  14   3       55.72      107.74     40.64 o
  -2  14   3      729.37      880.22    113.43 o
  -1  14   3      615.29      577.67     21.47 o
   0  14   3      241.52      360.29    155.38 o
   1  14   3      603.95      601.89     22.28 o
   2  14   3      714.93      739.90    108.22 o
   3  14   3       75.96       90.58     22.89 o
   4  14   3      561.85      502.72    162.24 o
   5  14   3      234.05      200.92    104.39 o
   6  14   3        6.33       15.37     17.79 o
  -5  15   3       88.01      199.55     37.11 o
  -4  15   3      124.37      110.60     34.35 o
  -3  15   3       35.77       33.40     16.35 o
  -2  15   3      138.45      147.91     19.29 o
  -1  15   3      683.19      714.25     89.79 o
   0  15   3      223.68      276.63     22.46 o
   1  15   3      691.40      776.85     48.63 o
   2  15   3      160.37      151.84     25.56 o
   3  15   3       32.03       24.36     17.21 o
   4  15   3      120.70      101.28     16.24 o
   5  15   3       67.30      146.65     32.19 o
  -1  16   3      124.17       68.61     18.65 o
   0  16   3      111.10      197.70     43.73 o
   1  16   3      133.30      117.88     64.53 o
   0   0   4    10919.79    12159.92    306.60 o
   1   0   4      715.12      603.34     18.21 o
   2   0   4    32604.67    33636.12   1070.72 o
   3   0   4    21499.40    22749.45   1425.86 o
   4   0   4     1198.70     1053.76     36.22 o
   6   0   4      420.16      409.98     12.84 o
   7   0   4     2668.75     2695.57     42.18 o
   8   0   4      880.91      978.91     22.43 o
   9   0   4     1148.38     1149.37     37.72 o
  10   0   4       39.94      102.41     28.80 o
  11   0   4      387.02      336.49     28.79 o
  12   0   4      357.31      404.80     17.44 o
  13   0   4       11.31       -6.36     15.37 o
  14   0   4      142.66      169.32     33.59 o
 -13   1   4      100.58      190.59     49.73 o
 -12   1   4      268.69      280.20     20.15 o
 -11   1   4       45.28       16.93     27.54 o
 -10   1   4      276.14      371.73     50.23 o
  -9   1   4      950.64      904.16     29.53 o
  -8   1   4      541.16      568.62     25.63 o
  -7   1   4      364.77      582.54     62.17 o
  -6   1   4     4275.89     4888.35     68.18 o
  -5   1   4     1642.19     1636.90     82.76 o
  -4   1   4     1646.78     1719.50     53.53 o
  -3   1   4     5931.34     6287.92    200.84 o
  -2   1   4    12138.18    13216.89    366.03 o
  -1   1   4    14577.53    15330.13    316.84 o
   0   1   4     3991.24     3403.06     44.77 o
   1   1   4    15006.69    14409.71    369.08 o
   2   1   4    12080.28    12177.26   1943.58 o
   3   1   4     5961.49     5322.69    683.46 o
   4   1   4     1494.39     1555.21     72.47 o
   5   1   4     1692.39     1620.11     37.78 o
   6   1   4     4353.01     4435.35    214.62 o
   7   1   4      282.79      299.80     22.68 o
   8   1   4      649.16      647.61     34.39 o
   9   1   4     1053.24     1046.56     29.78 o
  10   1   4      312.78      344.32     23.27 o
  11   1   4       69.03       88.42     27.00 o
  12   1   4      206.09      183.50     18.98 o
  13   1   4      105.76      130.66     47.28 o
 -13   2   4       55.12        4.73     25.56 o
 -12   2   4      259.46      353.94     17.03 o
 -11   2   4      320.33      453.83     67.26 o
 -10   2   4       79.25      113.81     12.21 o
  -9   2   4        2.91        9.88     13.50 o
  -8   2   4      123.58      159.85     11.58 o
  -7   2   4      168.86      202.92     41.98 o
  -6   2   4     3907.21     4002.66     68.51 o
  -5   2   4       27.99       42.46      9.91 o
  -4   2   4       26.65       21.55      8.47 o
  -3   2   4     7479.41     7166.98    133.40 o
  -2   2   4      747.35      651.38     47.81 o
  -1   2   4     2149.60     2046.31     94.29 o
   0   2   4    20062.85    18576.23    390.47 o
   1   2   4     1840.28     1918.23     78.95 o
   2   2   4      621.30      579.94     23.56 o
   3   2   4     7412.63     6089.13    986.49 o
   4   2   4        5.06        5.46      9.62 o
   5   2   4        7.88       21.54     12.43 o
   6   2   4     4011.83     4128.81    217.19 o
   7   2   4      234.54      293.01     73.93 o
   8   2   4      131.40      136.50     15.15 o
   9   2   4        8.05       12.13     30.67 o
  10   2   4      120.80      146.36     42.67 o
  11   2   4      302.40      353.43     33.90 o
  12   2   4      316.24      317.95     29.01 o
  13   2   4       36.98       66.77     40.19 o
 -13   3   4      253.16      309.32     20.57 o
 -12   3   4      260.61      277.62     75.40 o
 -11   3   4      208.73      258.05     22.64 o
 -10   3   4       44.05       27.59     14.27 o
  -9   3   4     1381.10     1363.86     31.95 o
  -8   3   4     1090.10     1146.39     23.84 o
  -7   3   4      678.54      698.84     40.41 o
  -6   3   4     1913.19     2067.97     65.11 o
  -5   3   4      653.93      699.39     27.04 o
  -4   3   4      196.99      132.40     13.66 o
  -3   3   4     5500.91     4625.22    135.28 o
  -1   3   4      373.21      366.39     39.61 o
   0   3   4    13416.86    11911.19    379.37 o
   1   3   4      539.93      515.21     46.16 o
   2   3   4     1872.71     1647.75    119.32 o
   3   3   4     5050.58     4407.07    450.31 o
   4   3   4      109.43       80.61     11.69 o
   5   3   4      706.93      645.61     88.34 o
   6   3   4     1893.87     1946.33    215.45 o
   7   3   4      545.55      565.05     62.44 o
   8   3   4     1083.78     1094.93    100.12 o
   9   3   4     1314.94     1250.51     91.50 o
  10   3   4       51.28       78.17     16.44 o
  11   3   4      242.40      237.78     23.13 o
  12   3   4      291.39      349.75     48.44 o
  13   3   4      271.79      311.48     30.27 o
 -13   4   4      293.51      267.06     50.98 o
 -12   4   4      367.18      361.66     20.13 o
 -11   4   4      104.14      105.50     21.74 o
 -10   4   4      287.92      333.84     34.26 o
  -8   4   4      843.98      898.22     45.41 o
  -7   4   4      266.91      332.10     17.35 o
  -6   4   4      525.20      499.50     54.13 o
  -5   4   4     1144.64     1068.45     53.10 o
  -4   4   4     1686.41     1552.65     68.54 o
  -3   4   4      962.34      904.98     27.24 o
  -2   4   4      353.36      334.38     15.21 o
  -1   4   4     6511.96     5629.43    551.90 o
   0   4   4       75.55      107.54      9.23 o
   1   4   4     6730.83     6191.61    456.49 o
   2   4   4      526.73      377.83     53.94 o
   3   4   4     1051.09      779.19    130.80 o
   4   4   4     1889.95     1524.52    197.67 o
   5   4   4      898.16      830.82     90.46 o
   6   4   4      654.00      561.62     52.48 o
   7   4   4      190.99      229.85     29.77 o
   8   4   4      728.46      694.93    112.62 o
   9   4   4       44.94       94.91     24.69 o
  10   4   4      275.75      283.71     18.67 o
  11   4   4       62.79       85.62     28.98 o
  12   4   4      364.36      332.98     48.68 o
  13   4   4      236.23      257.67     49.26 o
 -13   5   4       92.51      132.38     32.04 o
 -12   5   4      105.55      166.25     33.37 o
 -11   5   4      126.40      173.61     20.59 o
 -10   5   4      399.66      418.48     20.40 o
  -9   5   4      193.07      227.24     85.47 o
  -8   5   4     1685.55     1709.85     82.70 o
  -7   5   4      298.04      306.41     17.11 o
  -6   5   4      325.14      392.67     34.27 o
  -5   5   4     1538.76     1317.41    112.83 o
  -4   5   4      875.74      759.43     34.01 o
  -3   5   4     2010.75     2140.41     88.74 o
  -2   5   4     5664.88     5646.80    363.97 o
  -1   5   4      691.10      664.18     43.37 o
   0   5   4      720.22      747.58     29.03 o
   1   5   4      550.77      489.59     68.61 o
   2   5   4     5703.69     5479.73    470.52 o
   3   5   4     1884.17     1696.11    228.51 o
   4   5   4      775.79      575.61     62.43 o
   5   5   4     1504.58     1210.04    185.17 o
   6   5   4      367.92      377.92     62.30 o
   7   5   4      288.75      259.62     35.01 o
   8   5   4     1688.20     1509.88    332.15 o
   9   5   4      159.95      113.10     21.04 o
  10   5   4      389.36      388.01     81.41 o
  11   5   4      161.71      163.26     29.84 o
  12   5   4      122.95      159.89     20.91 o
  13   5   4       95.45       38.59     36.04 o
 -13   6   4      363.50      323.07     42.07 o
 -12   6   4       48.96      107.57     52.11 o
 -11   6   4      504.90      500.24     35.36 o
 -10   6   4     1152.47     1028.33    104.39 o
  -8   6   4      618.18      661.94     46.16 o
  -7   6   4     1246.93     1282.23     98.03 o
  -6   6   4      212.40      227.97     16.78 o
  -5   6   4     2588.25     2409.37     77.10 o
  -4   6   4     1029.34     1022.73     87.08 o
  -3   6   4     1447.31     1576.30     31.21 o
  -2   6   4     6449.24     6326.38    419.34 o
  -1   6   4      120.94      109.01      9.47 o
   0   6   4     7522.00     7083.17    407.21 o
   1   6   4      145.04      124.79     17.10 o
   2   6   4     6966.33     6423.70    794.90 o
   3   6   4     1430.01     1322.49    143.67 o
   4   6   4      952.74      756.56    140.40 o
   5   6   4     2564.16     2241.53    297.75 o
   6   6   4      204.07      214.48     47.77 o
   7   6   4     1123.68     1054.27     88.06 o
   8   6   4      631.64      557.55     92.23 o
   9   6   4       80.01      172.91     22.19 o
  10   6   4     1194.72     1066.07    202.40 o
  11   6   4      505.40      476.62     50.51 o
  12   6   4       49.02      108.86     38.78 o
 -12   7   4       27.94       72.62     28.56 o
 -11   7   4      299.95      229.99     22.36 o
 -10   7   4       79.29      105.81     16.61 o
  -9   7   4       37.77      149.86     40.51 o
  -8   7   4      505.76      528.15     47.05 o
  -7   7   4     1931.47     1803.87    188.21 o
  -6   7   4      992.85     1127.72     45.25 o
  -5   7   4     2463.49     2315.12     79.32 o
  -4   7   4      207.28      251.25     26.49 o
  -3   7   4      960.12      899.39     90.06 o
  -2   7   4     5998.02     5644.67    388.54 o
  -1   7   4     5638.21     5174.35    271.57 o
   0   7   4     3672.42     3778.68    217.94 o
   1   7   4     5644.90     5485.83    281.38 o
   2   7   4     6128.89     5553.81    407.63 o
   3   7   4     1013.51      875.02    113.03 o
   4   7   4      291.29      283.38     31.26 o
   5   7   4     2476.48     2068.22    239.09 o
   6   7   4      953.32      894.29     85.19 o
   7   7   4     2053.90     1817.44    257.64 o
   8   7   4      525.15      430.20     74.78 o
   9   7   4       36.59       64.59     22.45 o
  10   7   4       74.37       83.04     35.66 o
  11   7   4      275.60      206.01     35.30 o
  12   7   4       34.38       79.70     44.41 o
 -11   8   4      226.26      212.29     29.07 o
 -10   8   4      329.28      332.23     91.22 o
  -9   8   4      371.69      313.56     42.35 o
  -8   8   4      615.81      600.38     61.42 o
  -7   8   4     1352.60     1319.18    129.68 o
  -6   8   4      574.62      671.50     57.86 o
  -5   8   4      448.53      496.70     77.66 o
  -4   8   4      355.89      329.21     55.53 o
  -3   8   4       39.95       99.19     41.49 o
  -2   8   4      144.08      138.72     25.86 o
  -1   8   4     1601.45     1423.78     69.81 o
   0   8   4        6.63        3.68      9.50 o
   1   8   4     1573.11     1409.43    155.47 o
   2   8   4      153.08      174.91     14.19 o
   3   8   4       24.88       36.80     20.79 o
   4   8   4      383.72      337.55     62.30 o
   5   8   4      408.99      366.37     42.27 o
   6   8   4      590.51      475.66     29.00 o
   7   8   4     1313.07     1076.59    140.19 o
   8   8   4      606.42      473.13     61.20 o
   9   8   4      335.96      266.41     48.15 o
  10   8   4      311.97      251.28     66.94 o
  11   8   4      249.81      201.43     16.38 o
 -11   9   4      141.80      166.69     36.01 o
 -10   9   4      147.39       66.83     22.71 o
  -9   9   4       54.53       50.23     19.40 o
  -8   9   4      187.42      171.09     19.70 o
  -7   9   4     1455.40     1439.61    117.80 o
  -6   9   4      139.30      126.86     22.60 o
  -5   9   4      344.53      345.72     16.72 o
  -4   9   4      618.75      611.19     62.29 o
  -3   9   4      534.06      495.94     29.87 o
  -2   9   4      325.76      238.72     11.18 o
  -1   9   4     1303.98     1250.59     49.20 o
   0   9   4      340.13      266.15     23.67 o
   1   9   4     1151.42     1000.93     58.87 o
   2   9   4      385.84      278.03     50.49 o
   3   9   4      459.47      475.79     52.88 o
   4   9   4      620.41      545.44    129.74 o
   5   9   4      284.02      225.54     51.69 o
   6   9   4       97.26       95.02     13.14 o
   7   9   4     1416.07     1089.39    107.03 o
   8   9   4      262.92      204.66     47.38 o
   9   9   4       59.29       46.08     27.27 o
  10   9   4      173.77      178.13     97.24 o
  11   9   4      116.18       66.46     14.35 o
 -10  10   4       87.64       53.35     32.89 o
  -9  10   4      559.79      554.28    101.10 o
  -8  10   4        2.13       22.70     12.28 o
  -7  10   4      236.63      209.57     57.62 o
  -6  10   4      157.29      163.33     27.19 o
  -5  10   4       92.72      136.13     29.12 o
  -4  10   4      402.01      419.20     38.11 o
  -3  10   4      700.11      737.14     38.14 o
  -2  10   4      167.80      192.14     14.09 o
  -1  10   4      393.13      409.42     31.29 o
   0  10   4      465.85      342.00     30.84 o
   1  10   4      401.28      474.53     33.09 o
   2  10   4      212.46      277.05     17.90 o
   3  10   4      866.95      809.22     89.97 o
   4  10   4      512.54      474.55     72.98 o
   5  10   4      124.27      146.54     25.82 o
   6  10   4      211.87      154.92     19.32 o
   7  10   4      227.78      198.13     23.79 o
   8  10   4       12.40       29.62     24.58 o
   9  10   4      518.35      432.72     45.53 o
  10  10   4       92.20       56.45     32.00 o
 -10  11   4       24.89       68.71     32.49 o
  -9  11   4       68.18      113.97     33.84 o
  -8  11   4      265.87      205.99     24.11 o
  -7  11   4      193.19      253.58     32.24 o
  -6  11   4      576.89      623.55     42.41 o
  -5  11   4      164.57      199.24     28.14 o
  -4  11   4      158.36      151.92     15.70 o
  -3  11   4       55.64       95.49     31.26 o
  -2  11   4      324.60      328.17     25.63 o
  -1  11   4      716.52      755.39     57.41 o
   0  11   4     2818.49     3308.12    151.13 o
   1  11   4      740.17      675.67     85.69 o
   2  11   4      355.56      351.08     45.18 o
   3  11   4      101.83      102.96     27.80 o
   4  11   4      123.31      121.82     29.14 o
   5  11   4      111.12      111.59     11.51 o
   6  11   4      443.31      376.42     76.83 o
   7  11   4      183.17      165.96     39.37 o
   8  11   4      269.72      200.08     15.24 o
   9  11   4       54.43       50.41     24.99 o
  -9  12   4      331.73      543.91     49.52 o
  -8  12   4      176.81      226.17     37.74 o
  -7  12   4      213.22      248.56     21.23 o
  -6  12   4      600.77      694.61     82.47 o
  -5  12   4       54.25       49.12     18.85 o
  -4  12   4       25.42       63.33     28.26 o
  -3  12   4      800.73      936.84     73.97 o
  -2  12   4       22.27       32.55     19.10 o
  -1  12   4      280.28      306.80     19.03 o
   0  12   4     1092.65     1165.98     43.53 o
   1  12   4      264.49      304.63     61.12 o
   2  12   4       15.06       52.31     17.99 o
   3  12   4      847.64      842.16     93.61 o
   4  12   4       19.84       24.43     10.97 o
   5  12   4       76.99       76.35     20.97 o
   6  12   4      501.01      435.31    131.86 o
   7  12   4      238.04      157.74     15.45 o
   8  12   4      157.24      214.25     32.28 o
   9  12   4      392.88      378.61     44.58 o
  -7  13   4      145.63      154.84     36.67 o
  -6  13   4      229.32      408.44     40.76 o
  -5  13   4      458.82      579.02    150.34 o
  -4  13   4       33.24       87.45     18.73 o
  -3  13   4     1180.07     1188.32     44.29 o
  -2  13   4      183.34      214.94     19.72 o
  -1  13   4       14.81       48.09     15.20 o
   0  13   4      618.38      533.32     17.68 o
   1  13   4       26.50       -3.15     18.18 o
   2  13   4      170.84      191.54     17.77 o
   3  13   4     1183.09     1184.85    148.76 o
   4  13   4       39.97       37.81     15.28 o
   5  13   4      439.35      261.24     20.03 o
   6  13   4      257.05      195.71     16.85 o
  -6  14   4      327.58      428.96     43.57 o
  -5  14   4      285.50      451.68     42.81 o
  -4  14   4      170.65      220.54     36.41 o
  -3  14   4      604.97      667.68     27.23 o
  -2  14   4      285.81      370.84     41.71 o
  -1  14   4      264.42      363.54     48.03 o
   0  14   4     1049.17     1029.46     88.88 o
   1  14   4      234.62      273.22     47.44 o
   2  14   4      274.71      313.15     61.39 o
   3  14   4      650.36      571.96    113.97 o
   4  14   4      200.74      146.10     67.48 o
   5  14   4      236.26      181.27     67.16 o
   6  14   4      354.89      433.81     41.23 o
  -4  15   4       19.29      -47.88     31.92 o
  -3  15   4      130.37      158.38     18.23 o
  -2  15   4      283.73      328.48     52.20 o
  -1  15   4      208.60      285.45     23.31 o
   0  15   4      692.04      879.18    106.94 o
   1  15   4      222.65      355.34     72.69 o
   2  15   4      277.77      261.61     36.38 o
   3  15   4      121.41      108.39     20.56 o
   4  15   4       19.30      -25.39     16.93 o
   0  16   4      185.02      163.13     20.70 o
   1   0   5    23493.74    23805.60    591.59 o
   2   0   5    13415.53    13733.02    355.19 o
   3   0   5     8609.62     8174.16    314.00 o
   4   0   5     1530.70     1575.17     35.31 o
   5   0   5     5772.85     6137.65    351.91 o
   6   0   5      348.30      339.90     29.66 o
   7   0   5     3697.91     3731.42    123.42 o
   8   0   5      625.49      679.11     18.42 o
   9   0   5      596.27      822.01     59.56 o
  10   0   5      282.36      254.66     19.74 o
  11   0   5       76.62      198.78     26.48 o
  12   0   5      135.07       95.30     67.00 o
  13   0   5      224.71      284.50     52.43 o
 -13   1   5      419.55      383.37     41.76 o
 -12   1   5      127.17      151.72     20.18 o
 -11   1   5       70.10      129.89     22.82 o
 -10   1   5     2591.70     2635.25     70.30 o
  -9   1   5      243.76      256.34     21.10 o
  -8   1   5      764.75      756.19     31.52 o
  -7   1   5     1080.91     1189.70     33.69 o
  -6   1   5      404.37      521.62     39.32 o
  -5   1   5     2216.45     2312.47     44.95 o
  -4   1   5     6096.84     6848.00    155.81 o
  -3   1   5     6768.55     6455.05    252.52 o
  -2   1   5     4804.44     4885.03    154.85 o
  -1   1   5    10176.60    10393.65    226.59 o
   0   1   5     7372.05     7145.85    261.16 o
   1   1   5    10974.78    11023.87    406.48 o
   2   1   5     4072.93     4026.12    319.52 o
   3   1   5     6735.91     6685.66    633.35 o
   4   1   5     5964.24     6225.21    384.52 o
   5   1   5     1902.72     1910.91    126.53 o
   6   1   5      413.58      550.84     72.48 o
   7   1   5     1051.76     1149.13     77.11 o
   8   1   5      677.15      660.36     47.72 o
   9   1   5      231.78      260.80     59.63 o
  10   1   5     2573.59     2362.57    142.01 o
  11   1   5       87.62      148.40     25.38 o
  12   1   5      122.41      175.74     33.52 o
  13   1   5      416.76      434.39     27.41 o
 -13   2   5      356.15      323.98     22.01 o
 -12   2   5      179.01      216.03     15.06 o
 -11   2   5      273.42      302.95     22.78 o
 -10   2   5        2.58       19.82     12.52 o
  -9   2   5      104.81      186.55     38.85 o
  -8   2   5      390.58      400.80     26.47 o
  -7   2   5     2537.19     2591.02     84.03 o
  -6   2   5      528.12      572.41     15.49 o
  -5   2   5     8310.70     8621.20    264.55 o
  -4   2   5    10322.07    10523.71    289.97 o
  -3   2   5     2086.37     1999.99     53.85 o
  -2   2   5     5540.57     5060.11     77.81 o
  -1   2   5     6797.60     5699.64     93.64 o
   0   2   5     3213.15     3741.59     45.44 o
   1   2   5     5921.72     5630.28    174.52 o
   2   2   5     5264.34     5387.02    130.12 o
   3   2   5     1974.87     1604.03    214.43 o
   4   2   5    10435.34    10229.83   1151.27 o
   5   2   5     8379.29     8347.36    775.02 o
   6   2   5      530.00      575.49     70.99 o
   7   2   5     2527.16     2327.70    222.89 o
   8   2   5      500.22      503.90     57.97 o
   9   2   5       75.79      114.55     73.97 o
  10   2   5       11.55        4.16     12.80 o
  11   2   5      210.97      234.25     35.34 o
  12   2   5      158.29       76.07     21.55 o
  13   2   5      383.78      322.61     30.90 o
 -13   3   5      239.04      236.68     34.38 o
 -12   3   5       31.38       47.65     14.23 o
 -11   3   5       36.47       62.98     19.37 o
 -10   3   5      282.26      281.95     22.28 o
  -9   3   5     1696.16     1795.26     60.71 o
  -8   3   5       71.09       80.25     17.51 o
  -7   3   5      881.35     1005.11     41.78 o
  -6   3   5      540.78      637.12     17.81 o
  -5   3   5      639.38      659.85     21.45 o
  -4   3   5     7877.58     7319.74    138.54 o
  -3   3   5      391.40      488.10     21.54 o
  -2   3   5      281.73      289.72     13.65 o
  -1   3   5     1604.15     1512.04    114.92 o
   0   3   5     1136.70     1225.44     54.34 o
   1   3   5     1794.42     1973.72     63.15 o
   2   3   5      453.39      442.88     17.89 o
   3   3   5      597.79      663.37     22.95 o
   4   3   5     8200.93     7753.78    624.93 o
   5   3   5      808.77      746.68    153.84 o
   6   3   5      433.82      454.52     31.79 o
   7   3   5      842.94      804.34     51.92 o
   8   3   5       25.28       12.06     48.25 o
   9   3   5     1816.62     1711.69     58.09 o
  10   3   5      381.29      367.27     44.25 o
  11   3   5       13.23       48.26     18.32 o
  12   3   5       48.29       30.60     18.44 o
  13   3   5      226.81      231.46     25.14 o
 -13   4   5       21.92       77.98     19.71 o
 -12   4   5      202.69      274.47     20.32 o
 -11   4   5       19.04       19.29     19.43 o
 -10   4   5      262.16      256.66     25.00 o
  -9   4   5      361.65      334.51     18.37 o
  -8   4   5      164.75      191.09     29.36 o
  -7   4   5      697.86      659.27     52.95 o
  -6   4   5     1776.22     1747.33     36.13 o
  -5   4   5      219.19      213.63     18.49 o
  -4   4   5     1441.15     1311.40     26.93 o
  -3   4   5     4560.65     4369.17    178.40 o
  -2   4   5     4849.12     5055.55    224.15 o
  -1   4   5      371.18      364.39     28.77 o
   0   4   5     1115.91     1142.46     62.60 o
   1   4   5      421.34      380.25     65.14 o
   2   4   5     4595.03     4840.56    163.54 o
   3   4   5     5054.34     5432.66    303.96 o
   4   4   5     1252.94      985.43    140.65 o
   5   4   5      281.93      212.04     47.20 o
   6   4   5     1757.07     1444.85    303.39 o
   7   4   5      738.34      632.03     96.79 o
   8   4   5      167.00      114.14     14.11 o
   9   4   5      394.60      314.86     30.26 o
  10   4   5      224.83      182.35     24.43 o
  11   4   5       36.31       45.16     26.14 o
  12   4   5      166.72      156.50     33.36 o
  13   4   5       21.58       37.09     27.80 o
 -13   5   5      145.02      235.11     37.28 o
 -12   5   5      253.80      235.16     50.66 o
 -11   5   5       98.86      136.16     18.90 o
 -10   5   5      490.82      523.08     22.63 o
  -9   5   5      960.19      978.08     28.00 o
  -8   5   5      159.73      304.11    158.42 o
  -7   5   5      688.18      674.18     20.81 o
  -6   5   5     2351.34     2297.87     62.83 o
  -5   5   5     3264.87     3223.05    100.41 o
  -4   5   5      850.12      873.48     21.50 o
  -3   5   5     3007.13     3072.11    102.69 o
  -2   5   5      842.23      939.19     75.65 o
  -1   5   5     4075.62     3983.55    264.12 o
   0   5   5       25.21        3.91      9.79 o
   1   5   5     4289.71     4250.71    403.41 o
   2   5   5      793.30      714.16     76.42 o
   3   5   5     3158.94     3308.30    232.81 o
   4   5   5      784.31      562.13     93.86 o
   5   5   5     3540.55     3117.65    471.97 o
   6   5   5     2181.36     1918.62    253.02 o
   7   5   5      725.69      667.11    125.57 o
   8   5   5      130.35       85.00     16.12 o
   9   5   5     1099.57     1015.88    132.12 o
  10   5   5      445.43      313.57     45.03 o
  11   5   5      139.21      165.18     73.04 o
  12   5   5      256.75      299.01     25.01 o
 -12   6   5      926.80      916.27    127.06 o
 -11   6   5      247.17      268.46     29.38 o
 -10   6   5      223.98      358.92     17.09 o
  -9   6   5      537.11      482.38     41.10 o
  -8   6   5     1287.97     1354.10     67.94 o
  -7   6   5       69.57      134.70     23.92 o
  -6   6   5     1709.94     1712.90     64.84 o
  -5   6   5     2062.51     1955.71    147.26 o
  -4   6   5      585.04      574.73     65.75 o
  -3   6   5      578.44      573.51     44.35 o
  -2   6   5     4733.42     5012.73    127.32 o
  -1   6   5      305.06      272.04     18.13 o
   0   6   5     3048.47     2911.90    302.91 o
   1   6   5      278.80      229.41     12.04 o
   2   6   5     4561.41     4322.05    344.22 o
   3   6   5      620.09      549.44     66.98 o
   4   6   5      522.37      415.76     56.16 o
   5   6   5     2033.08     1749.77    269.97 o
   6   6   5     1581.55     1330.66    192.47 o
   7   6   5       93.08       68.24     15.29 o
   8   6   5     1117.13      990.29    132.33 o
   9   6   5      437.16      352.36     36.68 o
  10   6   5      246.49      258.79     88.13 o
  11   6   5      214.53      189.28     53.63 o
  12   6   5      967.65     1072.94     43.03 o
 -12   7   5      134.75      198.86     35.34 o
 -11   7   5       47.41      151.57     64.42 o
 -10   7   5      116.69      139.42     23.12 o
  -9   7   5     1197.07     1187.92    120.69 o
  -8   7   5      165.72      160.55     17.17 o
  -7   7   5     1616.07     1572.92    177.41 o
  -6   7   5      968.66      978.93     26.02 o
  -5   7   5      941.25      987.36     39.67 o
  -4   7   5      935.49      887.25     71.34 o
  -3   7   5     3804.98     3619.39    202.18 o
  -2   7   5      768.33      752.22     58.01 o
  -1   7   5     1660.86     1749.36    114.52 o
   0   7   5     4209.55     4035.76    260.44 o
   1   7   5     1738.23     1583.63    216.82 o
   2   7   5      784.46      679.58    100.98 o
   3   7   5     3486.01     2932.06    382.01 o
   4   7   5      925.43      731.08    145.27 o
   5   7   5     1135.40      860.41    106.24 o
   6   7   5      947.77      771.26    132.85 o
   7   7   5     1647.72     1213.04    173.68 o
   8   7   5      119.59       86.37     16.22 o
   9   7   5     1116.87      838.58    130.18 o
  10   7   5      112.28       75.05      9.94 o
  11   7   5       51.23      162.13     29.42 o
  12   7   5      141.72       87.95     15.66 o
 -12   8   5      122.13      244.46     35.93 o
 -11   8   5      391.84      430.94     48.39 o
 -10   8   5        7.51       87.31     25.29 o
  -9   8   5      137.43      160.71     13.83 o
  -8   8   5      447.10      508.44     21.48 o
  -7   8   5      257.96      325.52     39.29 o
  -6   8   5     2014.78     2126.18    193.06 o
  -5   8   5     1671.20     1738.74    114.95 o
  -4   8   5     1995.44     2108.12    205.81 o
  -3   8   5      460.29      481.40     44.96 o
  -2   8   5     1570.44     1525.38    125.01 o
  -1   8   5      313.54      333.89     26.84 o
   0   8   5     3794.22     3662.52    188.24 o
   1   8   5      282.35      344.67     31.39 o
   2   8   5     1479.61     1437.48    115.25 o
   3   8   5      605.90      548.69     79.73 o
   4   8   5     1884.85     1671.40    222.14 o
   5   8   5     1624.38     1333.43    141.82 o
   6   8   5     2097.04     1677.65    175.05 o
   7   8   5      263.74      181.10     13.04 o
   8   8   5      498.32      381.02     92.40 o
   9   8   5      188.24      147.56     43.71 o
  10   8   5       17.60       59.95     12.19 o
  11   8   5      412.32      342.12    100.49 o
  12   8   5      136.58      163.18     39.86 o
 -11   9   5       89.13      105.21     34.58 o
 -10   9   5      562.40      666.38    135.07 o
  -9   9   5      108.94       91.91     15.42 o
  -8   9   5      294.03      256.01     20.61 o
  -7   9   5      166.99      237.55     17.00 o
  -6   9   5      650.32      677.73     36.91 o
  -5   9   5      846.41      852.74     56.24 o
  -4   9   5      210.05      208.76     14.53 o
  -3   9   5     2099.75     2156.42     90.49 o
  -2   9   5      778.24      668.28     39.22 o
  -1   9   5     1007.41      919.89     19.08 o
   0   9   5       99.54      117.36     10.73 o
   1   9   5      929.32      801.47     69.48 o
   2   9   5      802.37      806.43     59.15 o
   3   9   5     2132.54     1730.18    198.26 o
   4   9   5      213.97      174.78     46.64 o
   5   9   5      946.86      723.49    279.00 o
   6   9   5      621.97      500.41     55.82 o
   7   9   5      223.91      191.78     49.46 o
   8   9   5      380.59      266.17     43.91 o
   9   9   5       67.60       50.85      6.86 o
  10   9   5      544.87      347.34    156.79 o
  11   9   5       94.44       24.49     36.58 o
 -10  10   5       56.23       49.88     32.23 o
  -9  10   5      159.92      231.26     31.45 o
  -8  10   5      121.41      146.13     59.54 o
  -7  10   5      498.18      460.71     46.71 o
  -6  10   5      571.42      479.70     56.31 o
  -5  10   5      335.19      267.54     18.97 o
  -4  10   5      614.44      642.59     22.18 o
  -3  10   5      324.27      336.90     13.17 o
  -2  10   5      423.05      421.29     21.04 o
  -1  10   5     3308.32     3683.70    177.81 o
   0  10   5      477.83      401.86     41.38 o
   1  10   5     3429.74     3457.57    301.80 o
   2  10   5      549.88      570.14     44.39 o
   3  10   5      318.00      332.18     56.36 o
   4  10   5      484.20      437.05    148.84 o
   5  10   5      250.65      158.69     23.41 o
   6  10   5      493.15      344.39     49.30 o
   7  10   5      493.62      401.11     74.70 o
   8  10   5      141.28       98.81     14.70 o
   9  10   5      144.31      109.43     85.49 o
  10  10   5       36.14      -28.63     35.15 o
  -9  11   5       19.08      -36.52     30.63 o
  -8  11   5      292.18      242.86     19.32 o
  -7  11   5      487.89      495.07     96.25 o
  -6  11   5       63.19      172.10     38.35 o
  -5  11   5       47.99       63.11     42.52 o
  -4  11   5       10.13       28.56     13.95 o
  -3  11   5      105.32      144.34     11.78 o
  -2  11   5       10.32       19.24      6.68 o
  -1  11   5      557.80      556.11     20.29 o
   0  11   5       22.78       25.31     11.18 o
   1  11   5      681.84      642.31     55.51 o
   2  11   5        7.42       43.98     11.14 o
   3  11   5       71.35      106.21     27.91 o
   4  11   5        0.90       17.05     13.63 o
   5  11   5       22.00       15.41      8.53 o
   6  11   5       58.47       54.67     26.01 o
   7  11   5      427.33      305.95     65.49 o
   8  11   5      278.63      249.00     89.11 o
   9  11   5       30.95        9.31     25.78 o
  10  11   5      511.45      622.03     51.43 o
  -9  12   5        1.73       63.82     35.57 o
  -8  12   5       53.31       73.61     34.81 o
  -7  12   5      212.44      317.24     39.56 o
  -6  12   5      104.65      128.40     48.48 o
  -5  12   5      492.26      480.08     57.07 o
  -4  12   5      518.85      483.74     50.10 o
  -3  12   5      163.27      160.85     19.07 o
  -2  12   5      603.93      598.23     31.94 o
  -1  12   5      831.23      807.09     36.93 o
   0  12   5      473.28      481.35     38.44 o
   1  12   5      680.12      594.87     71.42 o
   2  12   5      598.35      513.84     65.30 o
   3  12   5      166.59      206.54     22.28 o
   4  12   5      571.82      458.94    105.72 o
   5  12   5      405.61      328.53    126.95 o
   6  12   5      117.52      111.36     24.59 o
   7  12   5      289.60      133.61     12.56 o
   8  12   5       63.94       69.33     25.61 o
   9  12   5        2.86      -15.56     33.40 o
  -8  13   5      294.58      356.00     43.47 o
  -7  13   5      370.30      454.91     44.84 o
  -6  13   5       22.69       76.12     29.07 o
  -5  13   5      135.18      143.72     32.91 o
  -4  13   5      654.12      646.65     66.98 o
  -3  13   5       22.50       35.08     18.12 o
  -2  13   5      975.46     1048.53     86.18 o
  -1  13   5       62.64       40.23     13.01 o
   0  13   5       82.47       32.27     10.40 o
   1  13   5       96.01      127.43     35.99 o
   2  13   5     1042.16     1055.25     72.79 o
   3  13   5       20.24       27.36     16.23 o
   5  13   5      132.40      107.89     14.12 o
   6  13   5       20.50        7.40     10.10 o
  -6  14   5       61.73      165.23     35.30 o
  -4  14   5      273.34      312.58     39.20 o
  -3  14   5        0.01       50.05     30.34 o
  -2  14   5      550.26      602.61     71.99 o
  -1  14   5      830.19      891.77     53.70 o
   0  14   5       70.05      125.74     16.37 o
   1  14   5      868.76      850.47     64.82 o
   2  14   5      557.64      534.21     96.17 o
   3  14   5        1.04       43.47     13.71 o
   4  14   5      258.80      190.87     35.73 o
   5  14   5      258.76      238.78    101.83 o
  -4  15   5      201.05      243.10     35.93 o
  -3  15   5      137.72      208.13     34.94 o
  -2  15   5      227.72      227.57     27.50 o
  -1  15   5      258.10      363.23     32.44 o
   0  15   5      100.73      193.86     26.46 o
   1  15   5      241.25      230.03     46.85 o
   2  15   5      230.86      174.75     41.86 o
   3  15   5      152.86       93.61     38.50 o
   4  15   5      215.34      253.77     36.33 o
   0   0   6    21244.27    21186.24    535.52 o
   1   0   6      242.18      401.44     30.54 o
   2   0   6     6284.12     6674.87    215.20 o
   3   0   6    27992.90    26834.32   1101.73 o
   4   0   6      164.49      114.72     12.73 o
   5   0   6      453.30      473.00     14.31 o
   6   0   6      212.37      209.32     21.24 o
   7   0   6     3124.12     3373.31    148.32 o
   8   0   6       16.57       31.35     10.42 o
   9   0   6     6153.39     6105.37    265.62 o
  10   0   6      656.26      688.01     29.52 o
  11   0   6     1185.20     1371.19    223.91 o
  12   0   6      162.35      166.52     21.04 o
  13   0   6      213.06      345.20     80.14 o
 -13   1   6      112.48      134.83     34.18 o
 -12   1   6      444.91      514.60     32.01 o
 -11   1   6      672.08      615.67     20.07 o
 -10   1   6      153.42      364.49     49.64 o
  -9   1   6       11.01       -8.39     14.56 o
  -8   1   6      200.45      265.82     19.12 o
  -7   1   6      105.19      145.46     31.39 o
  -6   1   6     3436.67     3565.83     52.99 o
  -5   1   6     5340.63     5822.63    132.51 o
  -4   1   6     8487.39     8664.99    114.78 o
  -3   1   6     3609.16     3858.39    154.41 o
  -2   1   6    11693.84    10940.90    762.73 o
  -1   1   6     1220.88     1234.01     36.20 o
   0   1   6    61983.11    63259.68   1980.91 o
   1   1   6     1366.96     1325.38     37.50 o
   2   1   6    12322.22    12288.08    482.82 o
   3   1   6     3842.58     3669.67     95.40 o
   4   1   6     7966.27     8329.59    566.47 o
   5   1   6     5162.17     5536.14    241.19 o
   6   1   6     3484.12     3569.89    196.56 o
   7   1   6      113.28       95.52     12.09 o
   8   1   6      303.70      318.57     23.57 o
   9   1   6       29.30       10.56     18.85 o
  10   1   6      204.36      348.59     87.83 o
  11   1   6      682.68      622.90     23.04 o
  12   1   6      394.49      415.89     31.19 o
 -13   2   6      164.26      130.00     26.54 o
 -12   2   6      210.72      201.04     36.34 o
 -11   2   6      403.99      443.21     38.12 o
 -10   2   6      287.56      331.61     46.82 o
  -9   2   6     2190.90     2415.30     90.56 o
  -8   2   6      775.71      760.93     28.38 o
  -7   2   6      296.45      391.83     33.40 o
  -6   2   6     1298.13     1195.10     37.52 o
  -5   2   6     2371.95     2322.86     49.57 o
  -4   2   6     2492.10     2509.82     74.70 o
  -3   2   6     1490.65     1507.38    114.96 o
  -2   2   6     3784.99     3990.69    109.44 o
  -1   2   6       51.55       54.10     10.12 o
   0   2   6     7230.27     7268.38     94.31 o
   1   2   6       59.11       27.99      9.34 o
   2   2   6     3916.80     4191.81    151.11 o
   3   2   6     1164.16      865.01    241.56 o
   4   2   6     2391.72     2021.60    357.38 o
   5   2   6     2487.85     2383.27    186.45 o
   6   2   6     1230.69     1114.72     51.05 o
   7   2   6      219.05      266.56     68.93 o
   8   2   6      770.65      752.99     49.67 o
   9   2   6     2047.63     2101.06    139.88 o
  10   2   6      287.63      259.20     54.90 o
  11   2   6      376.90      390.31     47.50 o
  12   2   6      251.93      293.51     45.98 o
 -13   3   6      100.94       90.67     70.65 o
 -12   3   6      108.99      111.55     15.42 o
 -11   3   6      163.82      143.54     27.10 o
 -10   3   6       85.80       98.77     19.56 o
  -9   3   6      385.48      396.80     21.66 o
  -8   3   6      174.61      194.82     26.44 o
  -7   3   6     1536.63     1609.88     50.32 o
  -6   3   6     2867.40     2849.09     43.27 o
  -5   3   6      237.19      265.21     27.37 o
  -4   3   6      321.65      332.68     16.01 o
  -3   3   6      468.47      398.60     13.47 o
  -2   3   6       51.63       20.69      7.22 o
  -1   3   6     2688.56     2393.77    124.88 o
   0   3   6     3999.64     3606.04     58.50 o
   1   3   6     2919.56     2899.62     88.41 o
   2   3   6       21.79       -2.69      7.96 o
   3   3   6      560.34      502.29     37.85 o
   4   3   6      367.00      317.55     85.72 o
   5   3   6      188.18      155.25     19.72 o
   6   3   6     2978.42     2679.03    235.54 o
   7   3   6     1491.09     1368.50    176.18 o
   8   3   6      123.96      130.59     14.98 o
   9   3   6      325.94      325.12    133.80 o
  10   3   6       84.40       61.67     13.99 o
  11   3   6      204.54      211.57     35.60 o
  12   3   6       97.59       60.68     15.36 o
  13   3   6      110.27      109.79     36.90 o
 -13   4   6      120.84       68.23     74.69 o
 -12   4   6      448.05      417.51     22.52 o
 -11   4   6       35.22       28.79     17.96 o
 -10   4   6      520.56      591.60     24.43 o
  -9   4   6      207.19      188.53     22.86 o
  -8   4   6     1690.03     1696.61    137.00 o
  -7   4   6      185.34      221.37     17.45 o
  -6   4   6       68.83       26.90     21.26 o
  -5   4   6      426.29      440.19     23.60 o
  -4   4   6     1141.68     1193.25     43.39 o
  -3   4   6     1926.58     1950.75     35.58 o
  -2   4   6     1169.03     1096.33     53.34 o
  -1   4   6      427.93      476.33     29.06 o
   0   4   6     1088.01     1276.80     50.38 o
   1   4   6      532.86      594.12     31.10 o
   2   4   6     1361.42     1323.21     49.16 o
   3   4   6     1598.77     1805.15    101.00 o
   4   4   6     1262.58     1380.54    136.66 o
   5   4   6      519.11      414.15    114.06 o
   6   4   6       58.57       63.96     27.69 o
   7   4   6      186.76      168.39     14.04 o
   8   4   6     1807.85     1468.13    441.15 o
   9   4   6      196.77      170.51     38.56 o
  10   4   6      611.74      649.22    104.23 o
  11   4   6       24.99       49.25     37.19 o
  12   4   6      469.68      488.04     88.34 o
  13   4   6      102.28       30.86     64.47 o
 -13   5   6      343.59      376.37     26.94 o
 -12   5   6      266.31      270.56     76.94 o
 -11   5   6      347.78      373.64     54.30 o
 -10   5   6      115.06      170.98     16.86 o
  -9   5   6      431.75      526.28     21.56 o
  -8   5   6      410.98      392.79     36.47 o
  -7   5   6      398.66      412.78     28.59 o
  -6   5   6      866.91      815.16     54.90 o
  -5   5   6     1700.03     1671.99    173.22 o
  -4   5   6     1243.71     1365.99     84.58 o
  -3   5   6       67.91       82.06     10.28 o
  -2   5   6     4447.23     4276.73     69.11 o
  -1   5   6     1822.01     1576.66     84.41 o
   0   5   6     6384.81     5822.82    499.71 o
   1   5   6     1637.28     1498.78     66.26 o
   2   5   6     4234.49     4307.17    153.23 o
   3   5   6       54.81       40.24     12.63 o
   4   5   6     1086.41     1178.45     74.15 o
   5   5   6     1603.51     1841.95     47.47 o
   6   5   6      966.23      711.16    141.28 o
   7   5   6      416.57      318.82     58.48 o
   8   5   6      355.74      261.49    112.85 o
   9   5   6      404.76      357.08    135.88 o
  10   5   6       89.21       44.25     30.72 o
  11   5   6      377.82      255.46     88.00 o
  12   5   6      289.27      281.80     43.91 o
 -12   6   6       42.20      125.08     31.67 o
 -11   6   6       58.63       73.58     31.10 o
 -10   6   6     1317.01     1245.23     33.10 o
  -9   6   6       48.05       70.82     25.34 o
  -8   6   6     1533.85     1561.69     76.54 o
  -7   6   6      260.40      225.75     12.84 o
  -6   6   6      318.26      283.92     21.43 o
  -5   6   6      208.98      197.91     33.57 o
  -4   6   6     2707.26     2769.55    122.44 o
  -3   6   6      209.26      212.10     16.93 o
  -2   6   6     3529.39     3278.66    227.67 o
  -1   6   6      314.66      324.32     20.42 o
   0   6   6     2148.64     1767.92    100.27 o
   1   6   6      397.07      419.51     55.41 o
   2   6   6     3345.87     3075.46    389.85 o
   3   6   6      196.51      182.71     17.60 o
   4   6   6     2813.05     3011.84    229.35 o
   5   6   6      255.17      289.68     52.19 o
   6   6   6      320.05      257.74     79.50 o
   7   6   6      213.92      170.62     44.61 o
   8   6   6     1706.99     1176.89    186.37 o
   9   6   6       52.39       36.93     17.09 o
  10   6   6     1269.59      994.30    174.06 o
  11   6   6       49.40       38.18     34.77 o
 -12   7   6       38.09      -35.17     31.64 o
 -11   7   6      899.16      869.97     47.77 o
 -10   7   6       69.69       28.44     16.76 o
  -9   7   6       84.70      145.95     27.81 o
  -8   7   6       76.60       35.66     11.95 o
  -7   7   6     1390.19     1366.75     60.64 o
  -6   7   6      398.26      445.55     27.53 o
  -5   7   6     5624.73     5292.70    456.04 o
  -4   7   6     1200.86     1189.98     87.86 o
  -3   7   6      301.46      368.92     26.77 o
  -2   7   6     4069.71     3646.25    309.89 o
  -1   7   6     9825.87     9334.21    635.24 o
   0   7   6     1266.76     1227.86     54.70 o
   1   7   6     9929.27     8979.68   1098.11 o
   2   7   6     4101.20     3901.49    454.62 o
   3   7   6      317.60      262.99     60.25 o
   4   7   6     1145.25     1111.79     52.53 o
   5   7   6     5316.22     5721.39    116.59 o
   6   7   6      378.44      297.17     40.28 o
   7   7   6     1378.35      965.83    198.40 o
   8   7   6       83.93       57.60      6.51 o
   9   7   6       82.27       65.30     41.43 o
  10   7   6       87.69       89.99     39.80 o
  11   7   6      838.33      681.87    112.45 o
  12   7   6       37.95       11.15     30.79 o
 -11   8   6       97.55      115.75     24.59 o
 -10   8   6     1298.71     1138.48     53.70 o
  -9   8   6      222.83      197.88     29.79 o
  -8   8   6     1222.18     1197.72     72.01 o
  -7   8   6      627.74      686.87     72.37 o
  -6   8   6      508.84      634.54     76.82 o
  -5   8   6      600.55      639.59     53.54 o
  -4   8   6     1878.12     1884.12     51.47 o
  -3   8   6      671.28      612.61     62.27 o
  -2   8   6      866.60      855.69     41.09 o
  -1   8   6      332.47      316.46     10.91 o
   0   8   6      518.61      538.26     31.46 o
   1   8   6      374.92      305.74     22.33 o
   2   8   6      696.55      648.68     58.66 o
   3   8   6      639.76      589.41     78.93 o
   4   8   6     2074.94     1695.48    301.83 o
   5   8   6      604.37      583.53     56.69 o
   6   8   6      529.06      477.35     36.33 o
   7   8   6      553.28      403.75     61.92 o
   8   8   6     1326.36     1031.02    262.99 o
   9   8   6      224.42      137.42     52.06 o
  10   8   6     1295.64      966.37    335.01 o
  11   8   6      109.86       80.39     11.77 o
 -11   9   6      263.14      311.46     40.02 o
 -10   9   6      249.31      244.96     43.41 o
  -9   9   6      183.56      155.12     42.66 o
  -8   9   6       10.18       26.14     18.38 o
  -7   9   6      617.07      566.01     82.98 o
  -6   9   6      669.79      661.60     69.45 o
  -5   9   6     1346.10     1327.81    139.60 o
  -4   9   6     1847.94     1807.28    114.79 o
  -3   9   6       34.32       44.30     21.66 o
  -2   9   6      572.24      575.32     55.50 o
  -1   9   6     1225.57     1093.72     46.92 o
   0   9   6     2270.22     2019.30    114.01 o
   1   9   6     1321.97     1206.46     98.29 o
   2   9   6      513.40      513.47     49.61 o
   3   9   6       26.53       23.94     19.07 o
   4   9   6     1930.94     1461.32    421.91 o
   5   9   6     1312.02      929.83    204.49 o
   6   9   6      742.96      759.51    127.22 o
   7   9   6      528.24      439.93     96.43 o
   8   9   6       12.60       46.48     18.66 o
   9   9   6      215.50      171.81     38.98 o
  10   9   6      274.82      138.00     70.20 o
  11   9   6      238.32      375.40     45.13 o
 -10  10   6      157.15      183.01     35.82 o
  -9  10   6      382.55      352.54     63.02 o
  -8  10   6       75.92      117.68     71.29 o
  -7  10   6        3.26       48.83     16.00 o
  -6  10   6       38.01       43.88     16.61 o
  -5  10   6      198.17      197.30     22.21 o
  -4  10   6      632.71      612.97     83.16 o
  -3  10   6     1130.68     1117.17     65.05 o
  -2  10   6      604.14      554.74     39.00 o
  -1  10   6       15.13       41.89     78.29 o
   0  10   6      326.79      268.15     24.42 o
   1  10   6       23.75       42.05     12.39 o
   2  10   6      496.61      411.67     69.94 o
   3  10   6     1304.00     1170.54    172.58 o
   4  10   6      694.41      485.82    266.55 o
   5  10   6      150.81      122.74     26.49 o
   6  10   6       54.40       32.37     21.62 o
   7  10   6        7.27       14.15     26.55 o
   8  10   6       62.53       83.44     19.98 o
   9  10   6      383.02      280.60    116.11 o
  -9  11   6      141.61       83.57     25.33 o
  -8  11   6      180.68      208.34     32.05 o
  -7  11   6       86.02       96.28     29.32 o
  -6  11   6     1063.57      966.88    158.08 o
  -5  11   6        5.19      -25.86     17.24 o
  -4  11   6      660.79      669.16     76.79 o
  -3  11   6      109.66      126.41      8.23 o
  -2  11   6     1210.93     1005.98     37.80 o
  -1  11   6      332.34      325.98     23.00 o
   0  11   6     1287.71     1160.42     93.32 o
   1  11   6      293.96      270.58     18.78 o
   2  11   6     1332.78     1036.59    128.64 o
   3  11   6      131.74      119.97     33.34 o
   4  11   6      659.01      436.71    184.24 o
   5  11   6       15.85       39.20     25.08 o
   6  11   6      992.06     1295.66     63.31 o
   7  11   6      110.62       98.25     25.76 o
   8  11   6      170.01      235.04     38.32 o
   9  11   6      138.38      236.82     39.35 o
  -9  12   6      210.05      294.43     41.50 o
  -8  12   6      169.67      278.80     40.45 o
  -7  12   6       24.04      -27.89     30.44 o
  -6  12   6      204.93      236.25     35.97 o
  -5  12   6      358.39      381.87     32.99 o
  -4  12   6       29.78      101.77     65.49 o
  -3  12   6     1372.76     1347.14     47.29 o
  -2  12   6       58.86      110.42     20.58 o
  -1  12   6      227.60      210.23     29.75 o
   0  12   6     1363.79     1323.13    214.23 o
   1  12   6      276.56      266.73     10.05 o
   2  12   6       44.44       25.01     29.83 o
   3  12   6     1351.31     1174.80    273.25 o
   4  12   6       19.71       10.88     24.00 o
   5  12   6      369.76      258.37     86.02 o
   6  12   6      160.12      108.28     72.39 o
   7  12   6       14.05       67.79     31.31 o
   9  12   6      300.35      435.72     45.41 o
  -7  13   6       74.88       76.65     33.52 o
  -6  13   6      437.85      439.28     37.37 o
  -4  13   6      221.15      277.44     38.13 o
  -3  13   6       13.40        3.96     12.35 o
  -2  13   6       64.12      124.39     15.58 o
  -1  13   6       68.27       77.07     15.04 o
   0  13   6     1032.71     1057.96    113.77 o
   1  13   6       66.13       61.97     11.28 o
   2  13   6      111.38       60.99     57.80 o
   3  13   6        5.77      -10.79     21.73 o
   4  13   6      203.63      157.33     16.06 o
   7  13   6       61.73       21.85     32.30 o
  -6  14   6       79.62      107.60     35.46 o
  -5  14   6      141.84      151.04     35.87 o
  -4  14   6       87.32       16.80     31.22 o
  -3  14   6     1077.01     1160.40    110.63 o
  -2  14   6      196.09      251.07     67.53 o
  -1  14   6      234.81      289.28     42.36 o
   0  14   6      294.10      323.06     64.91 o
   1  14   6      240.14      209.55     34.37 o
   2  14   6      205.51      207.58     57.53 o
   3  14   6     1098.63      879.55    336.28 o
   4  14   6      116.51       78.97     40.48 o
   5  14   6      133.30      111.14     30.44 o
  -4  15   6       61.87      137.53     31.81 o
  -3  15   6      151.44      185.39     26.11 o
  -2  15   6      213.98      190.00     18.00 o
  -1  15   6      323.33      371.62     24.09 o
   0  15   6      376.92      427.96     24.89 o
   1  15   6      362.82      348.30     88.40 o
   2  15   6      215.66      221.89     44.18 o
   3  15   6      122.13      103.94     30.54 o
   1   0   7    30237.81    31904.12    575.67 o
   2   0   7      466.31      488.18     11.92 o
   3   0   7      440.66      432.76     18.71 o
   4   0   7      786.81      640.79     15.59 o
   5   0   7     8684.10     8543.43    213.86 o
   6   0   7      178.76      189.92     15.68 o
   7   0   7     4246.26     4218.58    129.20 o
   8   0   7        7.59        0.01     10.35 o
   9   0   7       24.58      321.76    161.67 o
  10   0   7       65.93       31.43     16.18 o
  11   0   7     1274.55     1363.77     83.87 o
  12   0   7        7.85       13.94     13.93 o
  13   0   7      612.38      447.41     49.96 o
 -13   1   7      211.24      211.28     21.60 o
 -12   1   7       22.47       -2.75     16.25 o
 -11   1   7       79.12       71.05     17.39 o
 -10   1   7     3862.92     4126.04    172.74 o
  -9   1   7      224.84      273.59     13.75 o
  -8   1   7     3695.17     3630.67    121.43 o
  -7   1   7       12.32       53.12     18.56 o
  -6   1   7      769.35      880.53     49.52 o
  -5   1   7     1279.76     1103.57     39.22 o
  -4   1   7    12458.07    12299.36    420.81 o
  -3   1   7     1485.72     1816.35     65.41 o
  -2   1   7     8763.35     9291.38    509.83 o
  -1   1   7     2648.64     2556.31     63.66 o
   0   1   7    10504.90    10909.22    490.50 o
   1   1   7     2793.33     2684.49     78.79 o
   2   1   7     8592.05     9047.19    287.66 o
   3   1   7     1475.77     1807.99     80.76 o
   4   1   7    12427.84    11882.87   1091.70 o
   5   1   7     1305.57     1051.50     78.52 o
   6   1   7      792.04      845.35     27.15 o
   7   1   7        9.96       35.36     10.87 o
   8   1   7     3693.07     3668.48    185.95 o
   9   1   7      253.86      243.74     15.41 o
  10   1   7     3804.38     3717.10    141.39 o
  11   1   7       83.93      154.08     30.98 o
  12   1   7       18.23       33.59     23.28 o
  13   1   7      202.74      124.15     35.47 o
 -13   2   7      351.74      365.22     24.74 o
 -12   2   7      287.69      301.28     37.66 o
 -11   2   7      643.35      685.38     32.51 o
 -10   2   7      727.35      735.34     45.85 o
  -9   2   7      776.39      907.90     36.85 o
  -8   2   7      290.24      259.38     13.36 o
  -7   2   7     1288.12     1288.46     61.18 o
  -6   2   7      452.77      424.10     34.48 o
  -5   2   7     2162.76     1978.60     42.90 o
  -4   2   7    13757.47    15136.20    226.44 o
  -3   2   7      268.73      238.08     63.95 o
  -2   2   7      352.54      416.79     19.33 o
  -1   2   7     3205.15     3749.43     85.71 o
   0   2   7     5253.63     5478.94    111.60 o
   1   2   7     3288.30     3768.30    127.31 o
   2   2   7      327.22      452.61     26.25 o
   3   2   7      274.06      232.48     24.51 o
   4   2   7    13604.21    15555.65   1351.44 o
   5   2   7     2597.17     2356.33    210.92 o
   6   2   7      430.75      375.18     36.47 o
   7   2   7     1055.00      949.93    107.62 o
   8   2   7      355.31      271.76     40.79 o
   9   2   7      794.12      772.65    242.30 o
  10   2   7      803.97      665.73     57.06 o
  11   2   7      712.54      585.18     59.96 o
  12   2   7      245.09      186.06     39.16 o
  13   2   7      424.92      533.43     47.98 o
 -13   3   7      179.96      165.75     63.85 o
 -12   3   7       71.27       89.23     21.48 o
 -11   3   7      119.56      128.77     33.00 o
 -10   3   7      285.85      302.48     22.17 o
  -9   3   7     1625.57     1648.99     69.85 o
  -8   3   7      444.24      438.89     14.96 o
  -7   3   7      628.78      671.94     17.19 o
  -6   3   7      306.00      384.95     29.01 o
  -5   3   7       53.76       23.53      9.91 o
  -4   3   7     2043.60     2041.50     84.26 o
  -3   3   7     1471.49     1399.10     28.16 o
  -2   3   7      691.46      742.58     17.63 o
  -1   3   7      503.69      528.22     22.61 o
   0   3   7        0.73       -2.67      4.73 o
   1   3   7      628.77      702.76     16.61 o
   2   3   7      455.25      493.31     22.06 o
   3   3   7     1741.40     1928.13     51.58 o
   4   3   7     2348.12     2389.60    128.20 o
   5   3   7       25.37       22.09     14.66 o
   6   3   7      279.69      274.23     84.40 o
   7   3   7      656.80      591.90    140.89 o
   8   3   7      325.49      239.87     29.99 o
   9   3   7     1717.89     1464.99    221.21 o
  10   3   7      252.99      185.85     22.09 o
  11   3   7       89.71       37.11     17.20 o
  12   3   7       74.56       50.30     25.30 o
  13   3   7      173.29      159.99     37.87 o
 -13   4   7       76.22       65.29     19.22 o
 -12   4   7      517.14      583.80     45.22 o
 -11   4   7      412.60      454.56     34.60 o
 -10   4   7       19.20      -36.20     25.78 o
  -9   4   7      148.02      198.35     39.50 o
  -8   4   7      185.23      176.29     15.14 o
  -7   4   7      184.41      158.99     22.63 o
  -6   4   7     1031.20      950.13     56.45 o
  -5   4   7      411.99      466.74     19.34 o
  -4   4   7      239.30      250.87     38.16 o
  -3   4   7     1030.49      913.35     59.16 o
  -2   4   7     2817.74     2676.34     45.62 o
  -1   4   7     2634.65     2339.25    141.25 o
   0   4   7     6165.69     6049.01    273.25 o
   1   4   7     2807.04     2659.94    209.26 o
   2   4   7     2897.00     2929.96    146.56 o
   3   4   7      965.93      860.36     52.29 o
   4   4   7      211.92      234.19     12.07 o
   5   4   7      426.78      499.06     23.65 o
   6   4   7      994.41      662.91    215.45 o
   7   4   7      258.24      227.32     55.56 o
   8   4   7      157.54      150.47     37.90 o
   9   4   7      165.51      119.85     64.66 o
  10   4   7       36.01       41.84     45.60 o
  11   4   7      412.77      400.51    129.36 o
  12   4   7      384.22      473.33     45.26 o
  13   4   7       95.70      -24.00     34.35 o
 -13   5   7        2.43       86.15     23.29 o
 -12   5   7      135.15      150.60     32.00 o
 -11   5   7      738.56      887.00     29.65 o
 -10   5   7      270.90      259.30     25.43 o
  -9   5   7     2338.41     2517.88    147.37 o
  -8   5   7      344.17      305.65     37.98 o
  -7   5   7       87.93       45.17     11.54 o
  -6   5   7      132.78      107.84     13.75 o
  -5   5   7     2221.63     2414.02    105.68 o
  -4   5   7      386.54      428.16     28.96 o
  -3   5   7     3032.53     2933.76    189.81 o
  -2   5   7      767.18      782.62     45.08 o
  -1   5   7     1031.42      935.93     38.24 o
   0   5   7      106.30       79.97      9.12 o
   1   5   7     1073.09      995.85     91.59 o
   2   5   7      685.83      676.33     25.60 o
   3   5   7     2951.08     2953.21    255.41 o
   4   5   7      310.63      327.27     20.66 o
   5   5   7     2184.94     2327.33     92.95 o
   6   5   7      110.49       98.47     31.84 o
   7   5   7      106.05       50.70     35.77 o
   8   5   7      366.22      268.93    149.12 o
   9   5   7     2534.06     2106.05    455.68 o
  10   5   7      232.47      158.42     35.96 o
  11   5   7      711.65      519.13    144.58 o
  12   5   7      124.90      253.41     41.92 o
  13   5   7        0.10      121.59     40.68 o
 -12   6   7     1068.85     1171.44    185.55 o
 -11   6   7      125.11       50.83     25.56 o
 -10   6   7      337.63      420.04     18.74 o
  -9   6   7        3.61      -15.66     11.28 o
  -8   6   7      483.89      504.48     40.01 o
  -7   6   7      226.53      212.04     14.41 o
  -6   6   7     3105.82     3002.02    164.34 o
  -5   6   7      233.29      208.87     32.84 o
  -4   6   7     2734.78     2784.78     50.58 o
  -3   6   7     1151.01     1293.43     50.26 o
  -2   6   7     1386.70     1548.03    140.25 o
  -1   6   7      577.01      579.66     18.66 o
   0   6   7    16934.61    15349.20   1108.18 o
   1   6   7      585.91      563.41     50.83 o
   2   6   7     1232.82     1176.45    126.85 o
   3   6   7     1229.35     1295.32    160.65 o
   4   6   7     2748.11     3114.64    196.74 o
   5   6   7      237.99      188.19     26.19 o
   6   6   7     2901.19     3196.15    134.04 o
   7   6   7      213.16      147.65     29.90 o
   8   6   7      515.76      324.10     87.66 o
   9   6   7        1.12        7.94     11.55 o
  10   6   7      356.93      324.26     95.93 o
  11   6   7      118.57      111.03     48.89 o
  12   6   7     1026.94     1130.31     44.17 o
 -12   7   7       35.37       47.74     17.72 o
 -11   7   7      196.89      251.72     32.85 o
 -10   7   7       14.86      -12.43     11.22 o
  -9   7   7     1158.35      941.72     82.81 o
  -8   7   7      138.04      116.84     18.81 o
  -7   7   7      857.49      886.21     35.57 o
  -6   7   7      132.16      134.78     14.30 o
  -5   7   7     2121.24     2244.43    147.67 o
  -4   7   7      668.74      613.46     62.26 o
  -3   7   7     7779.48     7744.33    610.90 o
  -2   7   7      579.31      547.87     39.34 o
  -1   7   7      424.93      398.40     26.62 o
   0   7   7       48.23       40.45     13.00 o
   1   7   7      344.28      306.77     28.75 o
   2   7   7      620.57      567.40     67.50 o
   3   7   7     7828.67     7741.98    363.24 o
   4   7   7      625.29      592.91     69.26 o
   5   7   7     2292.22     2130.08    117.28 o
   6   7   7      143.18      179.94     38.91 o
   7   7   7      834.60      882.42     42.86 o
   8   7   7      138.27       76.33     13.86 o
   9   7   7     1263.65      799.86    194.66 o
  10   7   7       22.34       -5.31     13.63 o
  11   7   7      208.90      254.26     40.21 o
  12   7   7       43.63       -8.53     36.12 o
 -11   8   7      157.65      159.85     24.81 o
 -10   8   7       63.62      201.90     34.41 o
  -9   8   7      135.96      177.68     20.07 o
  -8   8   7      292.59      348.31     36.01 o
  -7   8   7      431.02      410.48     51.08 o
  -6   8   7     3521.07     3642.60    271.31 o
  -5   8   7     2225.25     2292.74    182.63 o
  -4   8   7     2773.93     2601.95    306.21 o
  -3   8   7      160.47      182.16     14.18 o
  -2   8   7     3379.34     3236.16    308.06 o
  -1   8   7       92.11       82.27     14.81 o
   0   8   7     4338.83     3989.38    237.10 o
   1   8   7      148.27      114.01     15.28 o
   2   8   7     3373.52     3194.90    339.42 o
   3   8   7      176.50      140.01     30.50 o
   4   8   7     2734.01     2512.96    208.44 o
   5   8   7     2083.89     2101.67    164.32 o
   6   8   7     3461.57     3510.67    452.41 o
   7   8   7      397.36      359.04     49.51 o
   8   8   7      290.19      317.41     79.25 o
   9   8   7      153.75      206.14     37.68 o
  10   8   7       68.12      108.64     44.05 o
  11   8   7      161.28      192.76     39.69 o
 -11   9   7       38.21       66.14     27.68 o
 -10   9   7      163.25      152.72     28.89 o
  -9   9   7      348.24      316.33     22.27 o
  -8   9   7      226.02      196.28     18.23 o
  -7   9   7       52.79       47.43     17.40 o
  -6   9   7      684.60      743.20     78.45 o
  -5   9   7       91.57       87.27     13.62 o
  -4   9   7     1321.05     1353.05     83.10 o
  -3   9   7     1054.60      927.33     52.85 o
  -2   9   7      333.38      305.34     24.73 o
  -1   9   7      323.30      309.22     23.40 o
   0   9   7      561.22      528.08     30.66 o
   1   9   7      393.72      370.35     53.37 o
   2   9   7      369.81      284.03     41.53 o
   3   9   7     1056.80      773.37    130.31 o
   4   9   7     1351.34     1481.87    100.57 o
   5   9   7      100.08      162.45     62.38 o
   6   9   7      708.96      844.15     42.95 o
   7   9   7       86.19       94.99     20.06 o
   8   9   7      294.22      299.39     17.97 o
   9   9   7      308.33      311.55     36.16 o
  10   9   7      162.99      162.03     26.93 o
  11   9   7       35.04       65.55     38.21 o
 -10  10   7       26.44       22.69     22.06 o
  -8  10   7       39.52       20.27     28.44 o
  -7  10   7      975.27      971.99    160.49 o
  -6  10   7      371.73      381.51     31.04 o
  -5  10   7      328.30      332.91     46.15 o
  -4  10   7      374.22      460.75     59.99 o
  -3  10   7      361.91      310.54     25.86 o
  -2  10   7       63.31       54.40     11.52 o
  -1  10   7     1736.17     1624.34     96.56 o
   0  10   7      484.83      433.07     42.25 o
   1  10   7     1896.78     1766.45    251.72 o
   2  10   7       95.62      106.88     53.36 o
   3  10   7      355.31      246.83     48.73 o
   4  10   7      347.97      312.40    112.54 o
   5  10   7      319.16      352.18     24.59 o
   6  10   7      375.26      375.38     33.21 o
   7  10   7      948.75     1079.43     96.15 o
   8  10   7       30.71       -7.90     47.66 o
   9  10   7       80.40      112.71     36.44 o
  -9  11   7       60.40       46.04     31.09 o
  -8  11   7      447.46      584.11     37.68 o
  -7  11   7        7.17        1.29     16.44 o
  -6  11   7        1.29        9.27     26.73 o
  -5  11   7       86.09       35.58     18.86 o
  -4  11   7     1289.33     1254.56    103.75 o
  -3  11   7      432.12      453.51     20.96 o
  -2  11   7      497.38      512.90     36.23 o
  -1  11   7       39.37       12.57      9.19 o
   0  11   7      561.20      603.92     42.85 o
   1  11   7       53.47       50.46      8.19 o
   2  11   7      431.20      397.36     79.64 o
   3  11   7      349.45      290.74     33.04 o
   4  11   7     1158.87      789.35    438.31 o
   5  11   7      106.40       53.14     30.32 o
   6  11   7        1.91       55.62     31.03 o
   7  11   7        6.68       -2.96      9.07 o
   8  11   7      439.22      617.71     48.41 o
   9  11   7       53.07        7.07     33.94 o
  -8  12   7       40.10       54.17     33.10 o
  -7  12   7      463.40      594.42     42.85 o
  -6  12   7       31.98       60.78     31.03 o
  -5  12   7      801.33      679.25     73.02 o
  -4  12   7       40.03       61.32     17.65 o
  -3  12   7      147.00      172.41     13.54 o
  -2  12   7       81.55       67.17     39.73 o
  -1  12   7      727.41      757.15     35.39 o
   0  12   7      168.94      186.67     29.68 o
   1  12   7      633.65      613.51     63.26 o
   2  12   7       69.63       68.99     20.70 o
   3  12   7      148.80      172.90     40.85 o
   4  12   7       46.56       38.57     22.05 o
   6  12   7       36.94       48.53     26.14 o
   7  12   7      468.14      376.40     34.94 o
   8  12   7       32.83       73.08     33.25 o
  -7  13   7       37.25      118.87     33.82 o
  -6  13   7       25.07      148.64     32.43 o
  -5  13   7       69.40      107.83     30.33 o
  -4  13   7     1179.61     1415.19     39.53 o
  -3  13   7       45.51       69.41     11.15 o
  -2  13   7      804.20      727.81     83.08 o
  -1  13   7      151.85      187.91     23.31 o
   0  13   7      463.11      423.76     42.15 o
   1  13   7      156.41      111.05     20.89 o
   2  13   7      814.85      654.59    107.62 o
   3  13   7       40.84       37.17      9.77 o
   5  13   7       59.47      -13.36     28.33 o
   7  13   7       29.53       24.49     32.47 o
  -6  14   7      109.10      172.11     36.80 o
  -5  14   7      615.46      709.64     51.32 o
  -4  14   7      164.94      262.27     38.27 o
  -3  14   7       10.63       18.42     13.98 o
  -2  14   7      231.00      272.82     19.59 o
  -1  14   7      425.99      435.66     43.92 o
   0  14   7       18.13       -0.51     56.04 o
   1  14   7      455.27      422.28     66.81 o
   2  14   7      239.30      217.90     38.89 o
   3  14   7       12.16      -19.52     13.02 o
  -4  15   7      377.30      474.33     40.03 o
  -3  15   7      147.34      164.35     16.50 o
  -2  15   7      345.55      346.49     21.55 o
  -1  15   7       62.51       64.14     19.98 o
   0  15   7       33.46       21.81     16.55 o
   1  15   7       79.04      133.95     16.83 o
   2  15   7      338.32      320.45     55.63 o
   3  15   7      189.76      165.95     31.09 o
   4  15   7      368.02      406.62     38.91 o
   1   0   8      645.30      799.30     24.04 o
   2   0   8     2950.89     3463.76    113.59 o
   3   0   8    18504.48    20797.95    314.85 o
   4   0   8      503.74      533.08     30.99 o
   5   0   8       33.17       17.88      9.63 o
   6   0   8      240.64      201.77     19.81 o
   7   0   8     5674.12     5709.68    271.86 o
   8   0   8      144.30      118.23     13.31 o
   9   0   8     1158.24     1124.00     74.76 o
  10   0   8      211.96      151.97     21.53 o
  11   0   8      568.30      555.19     28.19 o
  12   0   8      188.60      238.08     27.61 o
  13   0   8       71.83       38.13     31.66 o
 -13   1   8      143.30      126.70     29.96 o
 -12   1   8      617.38      590.07     29.45 o
 -11   1   8      488.69      490.56     26.94 o
 -10   1   8     1354.36     1365.64     80.93 o
  -9   1   8      239.14      273.15     19.67 o
  -8   1   8     2331.09     2571.92     74.12 o
  -7   1   8      550.07      539.85     27.81 o
  -6   1   8     2853.54     2686.41     41.53 o
  -5   1   8      639.61      647.39     24.92 o
  -4   1   8     5120.74     5643.80    116.41 o
  -3   1   8      536.13      446.80     22.74 o
  -2   1   8     1792.21     1991.52    138.79 o
  -1   1   8     7130.98     7137.71    135.97 o
   0   1   8    21147.93    20206.99    829.94 o
   1   1   8     6970.89     7367.34    117.29 o
   2   1   8     1915.53     2148.35     38.72 o
   3   1   8      545.33      481.03     25.78 o
   4   1   8     4658.51     5009.82    198.01 o
   5   1   8      626.42      648.90     39.49 o
   6   1   8     2691.15     2443.01    310.67 o
   7   1   8      558.57      564.59     26.49 o
   8   1   8     2329.26     2361.92    185.76 o
   9   1   8      229.68      232.10     15.11 o
  10   1   8     1434.43     1484.71    350.46 o
  11   1   8      465.56      432.95     65.25 o
  12   1   8      610.23      603.38     64.25 o
  13   1   8      144.63       95.08     35.30 o
 -13   2   8      104.71       20.50     33.12 o
 -12   2   8        5.11       -2.52     17.31 o
 -11   2   8     1099.68     1156.47     44.53 o
 -10   2   8      135.35      141.42     12.59 o
  -9   2   8     1975.57     2080.60     36.91 o
  -8   2   8      980.63      982.50     21.87 o
  -7   2   8       50.19       67.60     14.44 o
  -6   2   8      122.13      113.77     12.67 o
  -5   2   8     2078.55     1952.93     62.01 o
  -4   2   8     4784.51     5356.10    211.61 o
  -3   2   8    16118.29    15811.74    693.76 o
  -2   2   8     6425.70     6704.53    225.22 o
  -1   2   8     9884.55    10025.53    194.64 o
   0   2   8       58.06       37.11     15.95 o
   1   2   8    10330.10    10126.94    271.48 o
   2   2   8     6440.58     6950.14    191.29 o
   3   2   8    15933.32    14798.75   1237.00 o
   4   2   8     4722.03     4568.77    686.70 o
   5   2   8     1817.71     1619.76     91.95 o
   6   2   8      129.12      127.01     19.30 o
   7   2   8       39.63       -0.01     10.66 o
   8   2   8      950.54      692.72    183.96 o
   9   2   8     1859.31     1734.40    248.12 o
  10   2   8      131.37      130.04     54.24 o
  11   2   8     1071.82      944.42    121.51 o
  12   2   8        3.80       24.61     17.87 o
  13   2   8       92.18       72.58     35.85 o
 -13   3   8       75.64      181.49     46.63 o
 -12   3   8      333.95      347.11     20.06 o
 -11   3   8      180.51      189.97     22.35 o
 -10   3   8      328.58      339.36     15.14 o
  -9   3   8      573.77      518.26     21.53 o
  -8   3   8      725.21      713.24     32.22 o
  -7   3   8      829.94      730.47     38.97 o
  -6   3   8     3391.74     3359.22    119.60 o
  -5   3   8      189.04      193.76     17.43 o
  -4   3   8      562.36      536.91     16.84 o
  -3   3   8      613.76      716.38     58.20 o
  -2   3   8     2285.72     2124.66     87.52 o
  -1   3   8     2818.36     2517.49     66.13 o
   0   3   8     2685.86     2828.65     38.26 o
   1   3   8     2715.73     2507.44    184.40 o
   2   3   8     2372.69     2455.48     92.34 o
   3   3   8      626.60      801.76     52.13 o
   4   3   8      648.65      580.49     22.50 o
   5   3   8      287.75      198.37     71.13 o
   6   3   8     3860.08     3294.09    676.40 o
   7   3   8      756.12      507.58     91.74 o
   8   3   8      842.12      622.97    182.73 o
   9   3   8      583.44      437.85    175.64 o
  10   3   8      308.35      210.22     44.78 o
  11   3   8      201.39      155.26     17.40 o
  12   3   8      385.43      351.49     35.65 o
  13   3   8       68.66      139.83     37.43 o
 -13   4   8       20.15       28.53     31.51 o
 -12   4   8      104.07      166.35     34.35 o
 -11   4   8      465.70      472.15     34.18 o
 -10   4   8      703.82      763.50     52.40 o
  -9   4   8      801.51      705.63     32.21 o
  -8   4   8      996.03     1012.13     28.01 o
  -7   4   8      173.27      177.42     23.40 o
  -6   4   8      655.90      564.09     46.72 o
  -5   4   8     1080.13     1231.09     47.59 o
  -4   4   8     2738.09     2592.31     89.03 o
  -3   4   8     2468.69     2702.48     93.26 o
  -2   4   8     1600.08     1570.95     57.50 o
  -1   4   8      243.61      236.87     15.37 o
   0   4   8     4129.48     4371.60    238.42 o
   1   4   8      184.26      190.35     12.36 o
   2   4   8     1931.92     1875.62     31.20 o
   3   4   8     2077.76     2155.69    225.12 o
   4   4   8     2566.13     2344.42    344.33 o
   5   4   8      948.32     1154.56    122.15 o
   6   4   8      639.06      343.89    166.95 o
   7   4   8      137.87      105.94     27.18 o
   8   4   8      941.18      688.17    183.14 o
   9   4   8      678.46      412.90    172.60 o
  10   4   8      744.53      555.56    298.36 o
  11   4   8      451.57      374.05     89.05 o
  12   4   8      111.84      190.27     30.08 o
  13   4   8       17.66       13.03     35.49 o
 -12   5   8       86.98       61.70     27.40 o
 -11   5   8     1523.42     1683.00    114.05 o
 -10   5   8      174.74      154.27     15.84 o
  -9   5   8       92.53      300.91    125.83 o
  -8   5   8       70.68       48.10     15.75 o
  -7   5   8      248.44      216.62     18.74 o
  -6   5   8      395.93      361.48     35.02 o
  -5   5   8     5455.77     5570.54    260.75 o
  -4   5   8     1587.58     1653.69     33.69 o
  -3   5   8      103.14      108.77     13.50 o
  -2   5   8      530.40      502.50     37.08 o
  -1   5   8     2880.17     2579.70    158.06 o
   0   5   8       12.00       22.05      7.36 o
   1   5   8     3098.19     2911.21    130.89 o
   2   5   8      509.22      446.72     23.90 o
   3   5   8      107.29      197.07     58.79 o
   4   5   8     1536.41     1807.15     59.91 o
   5   5   8     5588.58     6139.37    229.05 o
   6   5   8      467.57      462.57     58.97 o
   7   5   8      174.79       87.39     65.48 o
   8   5   8       55.57       17.43     20.80 o
   9   5   8       99.15       85.19     19.79 o
  11   5   8     1539.05     1793.84     83.00 o
  12   5   8      100.73      162.40     38.78 o
 -12   6   8       29.86      125.01    106.74 o
 -11   6   8       73.03       67.99     17.68 o
 -10   6   8     1447.71     1428.72     87.12 o
  -9   6   8       11.46        2.94     15.08 o
  -8   6   8      777.96      646.75     46.12 o
  -7   6   8       97.54       45.05     24.28 o
  -6   6   8       67.99      134.01     48.39 o
  -5   6   8      270.78      240.51     37.74 o
  -4   6   8     2703.12     2676.19    111.85 o
  -3   6   8      221.07      143.19     12.32 o
  -2   6   8     5843.01     6003.93    217.51 o
  -1   6   8      346.83      401.37     17.79 o
   0   6   8      389.73      374.18     27.17 o
   1   6   8      361.32      372.94     17.33 o
   2   6   8     6037.70     5629.69    685.90 o
   3   6   8      213.02      123.23     10.12 o
   4   6   8     2670.76     2780.31    229.93 o
   5   6   8      283.99      351.51     28.40 o
   6   6   8       67.55       31.86     30.95 o
   7   6   8       92.14       57.71     20.66 o
   8   6   8      753.44      412.58    125.79 o
   9   6   8        9.42       -1.67     17.67 o
  10   6   8     1388.68      945.19    188.33 o
  11   6   8       78.13       26.75     14.80 o
  12   6   8       25.27       71.88     63.57 o
 -12   7   8       69.60       73.53     81.23 o
 -11   7   8      560.26      545.64     41.90 o
 -10   7   8       30.54       25.53     31.85 o
  -9   7   8        4.45       19.70     22.04 o
  -8   7   8      188.50      210.76     18.30 o
  -7   7   8     2577.65     2521.48    238.70 o
  -6   7   8      492.32      499.38     48.33 o
  -5   7   8     4044.15     3904.17    384.96 o
  -4   7   8       90.94       45.17     12.49 o
  -3   7   8      127.90      198.21     34.93 o
  -2   7   8     1316.12     1240.75     87.76 o
  -1   7   8     4261.82     4071.07    200.00 o
   0   7   8      411.29      414.17     27.39 o
   1   7   8     4334.25     4050.09    352.14 o
   2   7   8     1342.57     1245.10     98.61 o
   3   7   8      129.49      305.08     49.04 o
   4   7   8       90.64      114.39     11.51 o
   5   7   8     3959.00     4300.16    130.04 o
   6   7   8      443.09      460.17     40.05 o
   7   7   8     2418.44     2440.10    142.82 o
   8   7   8      195.11      234.32     16.18 o
   9   7   8        4.87       28.48     34.24 o
  10   7   8       27.79        0.25     24.64 o
  11   7   8      564.19      450.11    103.47 o
  12   7   8       61.12       79.71     37.05 o
 -11   8   8       17.72       20.86     41.25 o
 -10   8   8      780.09      777.27    136.43 o
  -9   8   8      119.72      152.83     14.77 o
  -8   8   8      892.40      872.94     55.99 o
  -7   8   8       38.79       30.86     12.67 o
  -6   8   8      334.80      370.86     53.34 o
  -5   8   8     1984.66     1913.93    186.65 o
  -4   8   8     3024.34     3046.71    266.80 o
  -3   8   8     2818.03     2755.15    150.72 o
  -2   8   8     2323.30     2120.73    109.75 o
  -1   8   8        3.10        2.75      9.47 o
   0   8   8      388.74      392.49     25.08 o
   1   8   8        0.97       10.60      6.65 o
   2   8   8     2419.91     2047.39    303.36 o
   3   8   8     2873.61     3202.11    165.29 o
   4   8   8     3245.14     3752.13    268.63 o
   5   8   8     1994.38     2140.85    136.03 o
   6   8   8      337.92      352.20     26.44 o
   7   8   8       45.14       80.00     28.32 o
   8   8   8      991.05     1054.78     95.52 o
   9   8   8      154.48      158.93     16.16 o
  10   8   8      860.21      912.58     39.76 o
  11   8   8       22.46       44.80     35.72 o
 -11   9   8      593.83      750.66     52.67 o
 -10   9   8      261.62      305.58     25.53 o
  -9   9   8        2.17       90.71     32.57 o
  -8   9   8      151.65      147.82     19.26 o
  -7   9   8     1303.14     1273.59    141.81 o
  -6   9   8     1279.03     1184.26    108.13 o
  -5   9   8      289.06      307.69     29.26 o
  -4   9   8      848.06      825.96     77.12 o
  -3   9   8        7.66       13.78      7.99 o
  -2   9   8       57.79       37.50     13.63 o
  -1   9   8      420.70      381.64     10.94 o
   0   9   8     4807.92     4185.66    400.99 o
   1   9   8      411.61      345.18     41.35 o
   2   9   8       86.82       54.52     16.55 o
   3   9   8        7.91        0.91      5.74 o
   4   9   8      836.45     1046.66     43.03 o
   5   9   8      413.18      489.86     59.47 o
   6   9   8     1316.82     1322.35     95.10 o
   7   9   8     1214.73     1218.75     95.64 o
   8   9   8      188.12      183.09     16.38 o
   9   9   8        2.50       12.64     13.90 o
  10   9   8      245.35      254.30     21.71 o
  11   9   8      572.22      606.27     53.81 o
 -10  10   8      299.35      415.62     42.81 o
  -9  10   8      218.40      208.24     21.93 o
  -8  10   8       70.31       21.55     19.38 o
  -7  10   8      364.66      370.13     45.69 o
  -6  10   8       13.80       10.93     13.31 o
  -5  10   8      212.68      194.06     25.53 o
  -4  10   8      602.89      561.66     26.05 o
  -3  10   8      459.75      410.60     20.04 o
  -2  10   8     2310.80     2001.59    177.36 o
  -1  10   8      223.00      246.61     22.74 o
   0  10   8      434.08      384.42     29.99 o
   1  10   8      167.10      161.49     23.01 o
   2  10   8     2080.41     1740.59    384.17 o
   3  10   8      545.48      388.11    109.77 o
   4  10   8      594.25      661.87    110.44 o
   5  10   8      146.06      145.45     21.06 o
   6  10   8       11.96        7.28     20.27 o
   7  10   8      365.21      451.00     62.36 o
   8  10   8       41.22       51.65     20.23 o
   9  10   8      210.28      125.39     37.13 o
  -8  11   8      182.38      266.27     31.66 o
  -6  11   8      416.45      357.68     68.29 o
  -5  11   8       93.67      101.38     17.10 o
  -4  11   8      249.02      288.56     40.15 o
  -3  11   8       31.46       41.22      9.30 o
  -2  11   8      419.44      418.10     18.92 o
  -1  11   8      704.87      599.81     76.16 o
   0  11   8     1212.81     1116.45     72.34 o
   1  11   8      606.90      534.89     57.76 o
   2  11   8      469.38      405.06    100.63 o
   3  11   8       28.62       34.34      8.06 o
   4  11   8      275.11      431.22     40.11 o
   5  11   8      129.85      161.43     21.97 o
   6  11   8      365.13      439.23     49.18 o
   7  11   8      160.07       98.06     33.69 o
   9  11   8       10.43       57.29     34.52 o
  -8  12   8       36.95       88.87     27.00 o
  -7  12   8       10.18       28.25     30.36 o
  -6  12   8      137.79      226.64     36.56 o
  -5  12   8      464.36      522.01     68.20 o
  -4  12   8      174.80      207.50     32.55 o
  -3  12   8     1868.68     1798.91    128.13 o
  -2  12   8      110.60       95.86     11.66 o
  -1  12   8      411.77      469.57     41.26 o
   0  12   8       60.37       30.61     27.50 o
   1  12   8      514.72      473.53     64.42 o
   2  12   8      105.08       83.11     11.52 o
   3  12   8     1841.12     1375.83    474.45 o
   4  12   8      186.20       78.47     56.76 o
   7  12   8        5.66      -47.20     31.73 o
   8  12   8       40.98       55.25     33.67 o
  -7  13   8       98.68      139.50     34.92 o
  -5  13   8       58.99        7.30     21.22 o
  -4  13   8      742.23      774.92     64.33 o
  -3  13   8      205.94      228.99     13.53 o
  -2  13   8       55.11       31.34     18.56 o
  -1  13   8      211.43      194.91     18.63 o
   0  13   8      519.07      496.26     73.45 o
   1  13   8      209.12      180.96     32.32 o
   2  13   8       75.51       64.95     17.39 o
   3  13   8      203.17      180.85     75.74 o
   6  13   8     1057.72     1103.64     57.00 o
  -6  14   8       19.96       26.30     32.07 o
  -5  14   8      364.68      520.62     47.29 o
  -4  14   8      107.58      154.57     34.83 o
  -3  14   8      995.13     1110.95    161.12 o
  -2  14   8       71.86       78.83     35.45 o
  -1  14   8      292.59      254.17     29.83 o
   0  14   8       25.70       50.88     32.80 o
   1  14   8      302.40      248.42     59.60 o
   2  14   8       88.43       44.92     21.75 o
   3  14   8     1052.15      692.77    369.53 o
   4  14   8      115.70      129.36     29.64 o
   6  14   8       21.58       47.73     31.14 o
  -3  15   8       18.90      -24.28     30.46 o
  -2  15   8      323.70      315.37     21.28 o
  -1  15   8      338.80      381.19     64.55 o
   0  15   8       81.00       69.28     20.14 o
   1  15   8      390.53      354.18     61.41 o
   2  15   8      339.93      341.59     77.96 o
   3  15   8       18.50      -38.31     25.54 o
   1   0   9     4235.37     4140.39     75.13 o
   2   0   9      664.59      585.86     14.07 o
   3   0   9     2487.47     2848.52     58.68 o
   4   0   9        5.73       13.39      8.22 o
   5   0   9     5117.85     5235.62    270.58 o
   6   0   9      133.82      109.34     10.41 o
   7   0   9     5686.02     5383.21    233.65 o
   8   0   9      864.39      881.99     23.81 o
   9   0   9       47.62       18.81     18.22 o
  10   0   9       12.33      -26.16     17.44 o
  11   0   9      766.44      669.42     50.78 o
  12   0   9        3.77       -4.00     24.41 o
  13   0   9      692.93      589.36     43.07 o
 -12   1   9      144.64      167.66     25.99 o
 -11   1   9      268.14      332.08     17.85 o
 -10   1   9     2677.84     2423.93     60.86 o
  -9   1   9       81.78       97.42     21.19 o
  -8   1   9     1562.54     1656.47     38.57 o
  -7   1   9      160.85      202.76     13.83 o
  -6   1   9      481.58      422.00     23.31 o
  -5   1   9      334.42      373.04     24.36 o
  -4   1   9     6859.07     6875.39    524.14 o
  -3   1   9     1660.41     1482.76    130.88 o
  -2   1   9    10373.58    10182.04    338.81 o
  -1   1   9       36.69       30.25      7.13 o
   0   1   9      597.38      880.04     54.06 o
   1   1   9       37.32       17.98     19.87 o
   2   1   9    10519.79    10549.85    396.47 o
   3   1   9     1658.43     1643.55     53.33 o
   4   1   9     7037.75     7369.07    727.96 o
   5   1   9      363.76      456.65     26.30 o
   6   1   9      498.50      437.13     25.79 o
   7   1   9      133.57      168.88     13.09 o
   8   1   9     1605.11     1446.75    158.96 o
   9   1   9       96.47       76.33     14.73 o
  10   1   9     2800.09     2444.75    240.40 o
  11   1   9      231.44      275.57     49.57 o
  12   1   9      136.78      225.56     58.59 o
 -13   2   9      287.04      244.80     24.04 o
 -12   2   9      392.43      381.41     24.39 o
 -11   2   9      511.07      571.12     28.82 o
 -10   2   9      307.67      294.46     28.69 o
  -9   2   9       76.25      149.65     29.57 o
  -8   2   9       81.93      110.68     13.47 o
  -7   2   9     1580.27     1620.04     32.14 o
  -6   2   9      645.86      688.66     26.92 o
  -5   2   9      705.70      674.35     24.86 o
  -4   2   9     4381.26     4237.43    400.14 o
  -3   2   9     2084.58     2480.82     52.01 o
  -2   2   9      872.58      953.87     44.16 o
  -1   2   9     6134.06     6511.79     87.16 o
   1   2   9     6280.68     6396.41    129.08 o
   2   2   9      833.23      894.84     20.37 o
   3   2   9     2066.63     2565.54     90.44 o
   4   2   9     4177.37     3838.28    321.13 o
   5   2   9      549.87      484.82     37.92 o
   6   2   9      691.62      692.15    124.47 o
   7   2   9     1491.80     1407.05    123.69 o
   8   2   9      102.54       77.00     28.72 o
   9   2   9       87.26       99.43     16.28 o
  10   2   9      324.63      272.03    114.61 o
  11   2   9      551.11      512.96    137.19 o
  12   2   9      346.40      371.25     36.01 o
  13   2   9      288.71      391.59     44.50 o
 -13   3   9       34.71       78.13     32.02 o
 -12   3   9       60.15       28.70     18.15 o
 -11   3   9      325.60      369.54     39.08 o
 -10   3   9      529.72      497.75     25.32 o
  -9   3   9     1004.51      979.47     23.05 o
  -8   3   9      698.24      655.40     20.18 o
  -7   3   9      253.76      266.28     22.17 o
  -6   3   9      271.41      340.87     18.81 o
  -5   3   9      562.53      563.54    113.05 o
  -4   3   9     3503.84     3625.56    105.90 o
  -3   3   9     2581.96     2652.78    124.21 o
  -2   3   9      771.48      773.69     26.61 o
  -1   3   9       71.02       66.44      6.21 o
   0   3   9     1356.39     1295.78     22.13 o
   1   3   9      121.42      144.61     25.42 o
   2   3   9      968.20      993.18     21.59 o
   3   3   9     2481.67     2612.21    143.17 o
   4   3   9     3360.57     3586.59    163.73 o
   5   3   9      543.34      506.67     92.59 o
   6   3   9      303.61      259.54     71.36 o
   7   3   9      246.55      255.30     40.31 o
   8   3   9      534.73      365.12     67.78 o
   9   3   9     1257.48     1040.35    172.95 o
  10   3   9      444.93      271.91     86.19 o
  11   3   9      280.24      249.77     49.95 o
  12   3   9       47.59      109.32     45.61 o
  13   3   9       32.21        8.40     33.57 o
 -13   4   9       47.66       26.59     19.94 o
 -12   4   9      606.75      636.03     72.00 o
 -11   4   9      283.07      248.20     30.34 o
 -10   4   9      371.20      368.67     20.57 o
  -9   4   9       62.97       77.27     43.78 o
  -8   4   9      103.01      100.83     17.64 o
  -7   4   9     1122.64     1009.79     27.58 o
  -6   4   9     1493.79     1268.84     93.02 o
  -5   4   9     1286.43     1323.81     93.13 o
  -4   4   9      804.53      788.11     38.59 o
  -3   4   9      343.25      369.80     39.74 o
  -2   4   9     3087.40     2876.28    136.72 o
  -1   4   9      551.67      492.91     20.88 o
   0   4   9      763.47      713.39     24.47 o
   1   4   9      549.99      475.00     36.89 o
   2   4   9     2976.00     2825.26    192.06 o
   3   4   9      395.89      373.66     12.91 o
   4   4   9      849.93      930.59     39.46 o
   5   4   9     1453.38     1689.27     95.59 o
   6   4   9     1575.38     1572.29     63.04 o
   7   4   9     1120.99      711.08    186.17 o
   8   4   9      102.17       44.86     12.76 o
   9   4   9       81.96       76.13     10.68 o
  10   4   9      352.73      290.22     76.49 o
  11   4   9      298.83      207.83     38.43 o
  12   4   9      562.42      713.64     53.71 o
 -12   5   9      206.33      197.19     67.78 o
 -11   5   9     1098.03     1227.94     44.03 o
 -10   5   9       94.09      115.68     30.79 o
  -9   5   9     1107.17      886.10     72.50 o
  -8   5   9      171.98      154.95     13.18 o
  -7   5   9      809.71      862.75     53.18 o
  -6   5   9      122.34      121.55     49.48 o
  -5   5   9     2699.51     2617.76    127.89 o
  -4   5   9      174.84      185.51     30.71 o
  -3   5   9     7854.51     7821.51    393.37 o
  -2   5   9     1022.32     1101.61     32.60 o
  -1   5   9      820.27      839.59     47.33 o
   0   5   9      498.15      354.93     22.82 o
   1   5   9      779.03      759.68     26.01 o
   2   5   9     1078.76     1110.88     25.09 o
   3   5   9     7823.67     8379.68    424.68 o
   4   5   9      218.21      262.56     37.44 o
   5   5   9     2671.05     2618.93     59.82 o
   6   5   9      159.17      224.03     31.52 o
   7   5   9      859.04      996.95     51.36 o
   8   5   9      148.05      101.20     48.34 o
   9   5   9     1193.58      694.42    275.53 o
  10   5   9      110.65       46.90     10.72 o
  11   5   9     1074.20     1374.42     71.58 o
  12   5   9      224.71      225.06     34.60 o
 -12   6   9      940.53     1047.33    151.99 o
 -11   6   9       17.89       55.98     58.34 o
 -10   6   9      361.18      360.94     52.38 o
  -9   6   9      187.77      212.67     24.50 o
  -8   6   9     1175.96     1161.96    100.46 o
  -7   6   9      300.02      260.15     17.30 o
  -6   6   9     2494.35     2471.22    220.89 o
  -5   6   9      293.18      281.81     36.62 o
  -4   6   9      991.55      908.25     70.42 o
  -3   6   9     1245.77     1138.42     54.90 o
  -2   6   9      868.59      796.40     41.87 o
  -1   6   9      972.30      972.83     43.33 o
   0   6   9     1829.07     1862.90     98.91 o
   1   6   9     1036.13     1049.71     68.30 o
   2   6   9      833.10      817.45     73.93 o
   3   6   9     1205.22     1139.73     75.28 o
   4   6   9     1026.80     1005.54    137.07 o
   5   6   9      272.19      218.27     48.71 o
   6   6   9     2664.80     2736.93    184.07 o
   7   6   9      307.51      348.54     33.19 o
   8   6   9     1147.10     1186.29     59.28 o
   9   6   9      226.27      180.00     57.29 o
  10   6   9      335.83      256.92     88.65 o
  11   6   9       16.70       18.62     10.34 o
  12   6   9      891.37      880.53     60.73 o
 -12   7   9      105.11       54.97     19.28 o
 -11   7   9       98.46      179.46     27.82 o
 -10   7   9       49.32       86.46     19.58 o
  -9   7   9      931.76      847.52     54.98 o
  -8   7   9       16.01       36.30     15.69 o
  -7   7   9      826.05      752.70    107.51 o
  -6   7   9      305.52      302.74     56.03 o
  -5   7   9     1422.46     1293.18     65.63 o
  -4   7   9      417.16      402.24     17.06 o
  -3   7   9     8087.54     7958.58    639.46 o
  -2   7   9      191.10      193.15      8.36 o
  -1   7   9     2128.27     2030.30    129.44 o
   0   7   9      333.53      314.03     15.34 o
   1   7   9     2169.98     1936.48    218.46 o
   2   7   9      198.52      245.76     14.89 o
   3   7   9     7849.42     8396.73    630.28 o
   4   7   9      442.62      378.47     23.58 o
   5   7   9     1496.65     1409.98     66.92 o
   6   7   9      257.05      233.23     30.31 o
   7   7   9      862.22      836.70     46.63 o
   8   7   9       11.25       68.53     29.20 o
   9   7   9      906.85      903.16     31.24 o
  10   7   9       43.07       30.92     22.07 o
  11   7   9      105.68      145.74     37.72 o
  12   7   9       88.49       71.56     28.92 o
 -11   8   9       71.15       63.78     21.13 o
 -10   8   9       50.86       97.26     32.00 o
  -9   8   9       23.33        5.80     21.87 o
  -8   8   9      506.10      516.86     64.44 o
  -7   8   9      220.34      180.45     39.54 o
  -6   8   9     1059.21     1109.77    115.76 o
  -5   8   9     1074.88     1022.77     97.34 o
  -4   8   9     1564.69     1452.80     68.29 o
  -3   8   9       31.02       23.15      8.52 o
  -2   8   9     2401.98     2544.44    141.45 o
  -1   8   9      191.30      140.81     13.37 o
   0   8   9     1542.28     1408.07     92.03 o
   1   8   9      254.69      222.58     24.44 o
   2   8   9     2365.80     2280.62    242.03 o
   3   8   9       16.82       39.87     14.58 o
   4   8   9     1414.75     1593.68     90.91 o
   5   8   9      944.21     1046.44    115.61 o
   6   8   9     1116.56     1264.18    105.83 o
   7   8   9      271.12      234.29     27.30 o
   8   8   9      469.38      509.91     29.87 o
   9   8   9       30.72       29.40     22.11 o
  10   8   9       51.99       93.96     29.11 o
  11   8   9       70.05       67.21     30.96 o
 -10   9   9       82.77      139.92     59.91 o
  -9   9   9      477.13      434.59    114.78 o
  -8   9   9      152.51      177.89     16.28 o
  -7   9   9       73.18       86.80     21.92 o
  -6   9   9       67.57       94.21     14.41 o
  -5   9   9        1.82      -14.24     12.27 o
  -4   9   9     1370.93     1218.40    108.46 o
  -3   9   9     1564.89     1457.56     87.69 o
  -2   9   9      944.34      879.84     89.25 o
  -1   9   9     2098.60     1898.71    141.55 o
   0   9   9      741.65      683.26     51.23 o
   1   9   9     2105.23     1883.54    209.57 o
   2   9   9      957.79      843.64     92.63 o
   3   9   9     1555.45     1596.92    125.64 o
   4   9   9     1284.89     1295.67    139.54 o
   5   9   9       11.56      -26.68     17.78 o
   6   9   9       54.17       67.02     28.95 o
   7   9   9       56.45       93.18     27.77 o
   8   9   9      187.62      206.20     26.13 o
   9   9   9      458.81      442.16     36.26 o
  10   9   9       79.77      107.62     20.46 o
 -10  10   9       15.46       46.02     32.26 o
  -9  10   9       28.75      -12.60     30.78 o
  -8  10   9       12.23      -16.72     29.01 o
  -7  10   9      229.29      169.16     24.45 o
  -6  10   9      323.31      311.68     50.14 o
  -5  10   9      151.63      151.48     28.94 o
  -4  10   9      138.12      101.78     25.95 o
  -3  10   9      233.52      243.07     20.89 o
  -2  10   9      293.26      270.02     24.65 o
  -1  10   9      112.72      119.69     18.18 o
   0  10   9      261.31      249.69     32.15 o
   1  10   9      149.14      163.76     23.92 o
   2  10   9      235.29      190.41     34.98 o
   3  10   9      225.44      293.05     29.18 o
   4  10   9      185.89      196.70     21.36 o
   5  10   9      227.24      245.02     23.69 o
   6  10   9      372.44      498.80     26.68 o
   7  10   9      266.59      228.63     22.12 o
   8  10   9       26.49       14.44     22.72 o
   9  10   9       31.10       96.66     31.18 o
  10  10   9       17.85      -42.66     32.87 o
  -9  11   9       85.07       37.39     32.66 o
  -8  11   9      350.79      525.01     45.62 o
  -7  11   9       79.72       55.44     25.33 o
  -6  11   9       47.97       78.99     29.41 o
  -5  11   9       69.83      108.30     43.32 o
  -4  11   9     1634.67     1638.71    189.97 o
  -3  11   9      449.11      409.52     33.60 o
  -2  11   9      617.20      551.51     25.09 o
  -1  11   9      137.62      151.18     10.40 o
   0  11   9      292.66      264.47     14.22 o
   1  11   9      171.10      170.08     37.12 o
   2  11   9      716.46      561.51    141.16 o
   3  11   9      375.07      246.68     76.55 o
   4  11   9     1580.57     1999.41     79.78 o
   5  11   9       54.90       95.69     30.93 o
   7  11   9       65.93       96.33     33.40 o
   8  11   9      309.24      281.19     38.99 o
   9  11   9       80.07      173.17     39.37 o
  -8  12   9       25.92       15.49     30.63 o
  -7  12   9      517.94      539.01     46.93 o
  -6  12   9       23.67      144.69     31.33 o
  -5  12   9     1086.40     1261.70     42.14 o
  -4  12   9      114.16       80.53     14.75 o
  -3  12   9       23.39       41.43     13.45 o
  -2  12   9       82.74       63.83     20.36 o
  -1  12   9      737.92      733.83     99.73 o
   0  12   9       24.82        3.73      8.09 o
   1  12   9      666.12      630.27     83.64 o
   2  12   9       99.03       91.31      9.48 o
   3  12   9       22.13       27.78     21.62 o
   4  12   9      108.21      144.04     32.32 o
   6  12   9       29.96       23.86     29.00 o
  -6  13   9       60.23       53.89     32.42 o
  -5  13   9       68.76       42.26     28.29 o
  -3  13   9       24.82       21.80     16.62 o
  -2  13   9      666.81      530.86    108.50 o
  -1  13   9       15.90       19.10     10.29 o
   0  13   9       56.24      104.00     32.42 o
   1  13   9        8.61       14.88     19.22 o
   2  13   9      649.55      528.33     86.01 o
   3  13   9       21.31       10.76     18.77 o
   6  13   9       58.35       56.05     31.56 o
   7  13   9        6.68       65.59     30.33 o
  -5  14   9     1228.15     1553.00     75.95 o
  -4  14   9       77.16       44.29     34.39 o
  -3  14   9       21.52      -36.23     31.77 o
  -2  14   9      274.74      239.75     60.73 o
  -1  14   9      609.86      638.76     97.02 o
   0  14   9      510.10      557.21    118.91 o
   1  14   9      599.27      570.71    140.63 o
   2  14   9      268.15      209.78     68.38 o
   3  14   9       25.63       -7.94      8.43 o
   4  14   9       72.55       52.48     27.78 o
  -3  15   9      269.60      374.24     39.48 o
  -2  15   9      232.61      246.30     88.89 o
  -1  15   9       36.58       -1.47     15.29 o
   0  15   9       89.12       89.49     21.51 o
   1  15   9       35.56      103.37     58.93 o
   2  15   9      183.93      251.05     53.25 o
   3  15   9      334.66      349.84     47.82 o
   0   0  10       10.72        3.82      7.51 o
   1   0  10       44.38       23.28      7.50 o
   2   0  10     4692.65     4412.65     69.37 o
   3   0  10    25094.30    27539.81    350.11 o
   4   0  10      169.81      171.28      8.66 o
   5   0  10       57.50       81.51     13.72 o
   6   0  10      145.42      139.89     16.99 o
   7   0  10     1326.20     1237.44     60.21 o
   8   0  10       75.22       21.30     17.81 o
   9   0  10      904.38      853.82     33.82 o
  10   0  10      242.43      192.26     22.76 o
  11   0  10      138.94      182.22     44.88 o
 -12   1  10     1110.27     1017.41     36.82 o
 -11   1  10      240.88      291.26     19.82 o
 -10   1  10      293.20      319.86     22.20 o
  -9   1  10      134.00      142.48     26.30 o
  -8   1  10     2672.09     2708.29     68.59 o
  -7   1  10      256.41      268.36     22.90 o
  -6   1  10     1706.73     1607.39     65.63 o
  -5   1  10       88.89      122.13     11.12 o
  -4   1  10     1983.16     2018.05     36.41 o
  -3   1  10     8946.43     9265.67    274.99 o
  -2   1  10     1841.30     1817.94     42.13 o
  -1   1  10      642.81      662.20     12.17 o
   0   1  10     6351.83     6696.90     88.60 o
   1   1  10      644.30      686.54     20.63 o
   2   1  10     1551.46     1470.18     58.49 o
   3   1  10     8873.56     9417.84    293.18 o
   4   1  10     1816.55     1759.60     66.47 o
   5   1  10       80.24       98.67     44.28 o
   6   1  10     1632.38     1569.76     80.40 o
   7   1  10      217.05      227.10     27.09 o
   8   1  10     2650.51     2342.20     72.62 o
   9   1  10       86.76       34.48     26.06 o
  10   1  10      361.59      393.77     27.82 o
  11   1  10      236.89      198.81     17.58 o
  12   1  10     1103.04     1017.41     55.62 o
 -13   2  10       87.92      165.67     35.82 o
 -12   2  10       57.34       60.46     46.50 o
 -11   2  10      236.68      226.06     17.73 o
 -10   2  10      165.82      211.38     41.66 o
  -9   2  10      606.60      597.57     40.13 o
  -8   2  10      614.69      634.75     21.03 o
  -7   2  10       13.67       53.13     22.44 o
  -6   2  10       58.32       61.18     13.19 o
  -5   2  10     2171.27     2091.89    108.39 o
  -4   2  10     1184.21     1156.64     30.70 o
  -3   2  10    12927.00    13691.92    234.38 o
  -2   2  10     1480.73     1696.12     24.50 o
  -1   2  10     1097.51     1338.17     38.27 o
   0   2  10       28.75        5.02      6.25 o
   2   2  10     1238.69     1402.38     70.96 o
   3   2  10    12995.34    13193.85    601.49 o
   4   2  10      983.19      962.05     58.18 o
   5   2  10     2067.46     2024.82    184.31 o
   6   2  10       33.41       24.40     21.74 o
   7   2  10       31.57       46.98     21.32 o
   8   2  10      702.26      675.76     59.97 o
   9   2  10      604.37      491.61     77.66 o
  10   2  10      176.39      146.98     15.78 o
  11   2  10      236.90      231.94    124.37 o
  12   2  10       58.92       -7.90     30.74 o
 -13   3  10       66.54       48.76     27.51 o
 -12   3  10      468.47      360.16     48.46 o
 -11   3  10      570.47      591.91     22.35 o
 -10   3  10      258.47      325.47     17.54 o
  -9   3  10      151.41      130.21     19.36 o
  -8   3  10      357.57      356.46     19.80 o
  -7   3  10       72.35       49.82     11.88 o
  -6   3  10     1024.61      966.24     32.89 o
  -5   3  10      975.97      839.18     27.24 o
  -4   3  10       69.41       99.16     35.67 o
  -3   3  10     2033.80     1921.75     66.27 o
  -2   3  10     1568.49     1542.77     24.34 o
  -1   3  10      191.41      292.30      7.15 o
   0   3  10        8.53       21.08     12.79 o
   2   3  10     1805.44     1939.09     35.81 o
   3   3  10     2162.53     2049.90     66.99 o
   4   3  10       28.75       36.17     12.97 o
   5   3  10      873.87      714.47     66.05 o
   6   3  10     1084.87      911.36     88.77 o
   7   3  10      118.02       90.46     20.45 o
   8   3  10      433.09      343.72     58.12 o
   9   3  10      173.28      137.57     39.48 o
  10   3  10      279.15      179.11     32.07 o
  11   3  10      512.83      385.38     57.60 o
  12   3  10      503.26      545.31    113.15 o
  13   3  10       58.66       23.54     26.11 o
 -12   4  10      205.26      248.05     72.66 o
 -11   4  10       37.83       15.90     17.53 o
 -10   4  10      533.00      520.02     22.85 o
  -9   4  10     1995.47     2027.50    104.01 o
  -8   4  10      659.50      603.41     22.38 o
  -7   4  10      256.27      209.52     14.87 o
  -6   4  10     1246.75     1321.34     44.14 o
  -5   4  10      114.80      112.48     14.60 o
  -4   4  10     1574.84     1325.34     44.92 o
  -3   4  10      483.49      561.66     15.97 o
  -2   4  10     1313.59     1198.30     24.87 o
  -1   4  10      478.85      477.57     33.53 o
   0   4  10       50.68       39.46     21.11 o
   1   4  10      620.27      638.86     23.39 o
   2   4  10     1387.58     1346.20     63.67 o
   3   4  10      343.75      409.20     27.79 o
   4   4  10     1664.61     1648.99     91.06 o
   5   4  10      101.54      101.33     12.94 o
   6   4  10     1264.82     1439.52     40.29 o
   7   4  10      250.11      156.64     57.95 o
   8   4  10      682.66      559.91     94.00 o
   9   4  10     1916.00     1519.42    376.76 o
  10   4  10      466.41      312.70     95.65 o
  11   4  10       33.64       70.10     19.14 o
  12   4  10      217.89      290.22     42.31 o
 -12   5  10      104.02       51.24     28.58 o
 -11   5  10      944.19     1009.74     45.34 o
 -10   5  10       66.82       38.71     24.06 o
  -9   5  10       30.40       35.67     12.96 o
  -8   5  10       21.86       26.80     10.51 o
  -7   5  10      354.78      336.10     28.52 o
  -6   5  10       79.51      101.31     13.59 o
  -5   5  10     4729.75     4519.38    356.90 o
  -4   5  10     1270.97     1358.02    108.05 o
  -3   5  10      462.21      494.70     20.23 o
  -2   5  10      175.79      168.66      7.03 o
  -1   5  10     6019.45     5512.96    264.21 o
   0   5  10     3051.32     3082.98    141.66 o
   1   5  10     5880.13     5830.46    184.34 o
   2   5  10      260.55      297.45     15.79 o
   3   5  10      443.38      514.81     19.45 o
   4   5  10     1275.41     1411.86     62.11 o
   5   5  10     4517.82     4561.81     76.78 o
   6   5  10      102.32       57.54     14.84 o
   7   5  10      447.13      448.46     18.78 o
   8   5  10       41.85       75.40     15.45 o
   9   5  10       29.04       17.21     20.27 o
  10   5  10       83.44       49.22     19.01 o
  11   5  10      888.58      950.09     60.31 o
  12   5  10       82.96      201.18     43.63 o
 -11   6  10      347.87      397.55     27.67 o
 -10   6  10     1430.61     1486.34    198.75 o
  -9   6  10       23.91      -22.01     17.07 o
  -8   6  10      875.92      827.51     66.48 o
  -7   6  10      189.94      230.84     32.27 o
  -6   6  10      522.21      487.37     38.85 o
  -5   6  10      124.62      120.03     19.23 o
  -4   6  10     2202.80     2129.23     94.72 o
  -3   6  10      475.58      486.76     17.92 o
  -2   6  10     3954.72     4108.46    109.39 o
  -1   6  10      417.38      368.76     13.93 o
   0   6  10      112.29       50.01     13.49 o
   1   6  10      340.74      311.86     15.79 o
   2   6  10     3938.56     4170.74    203.50 o
   3   6  10      457.75      550.70     97.39 o
   4   6  10     1983.70     1996.77    151.61 o
   5   6  10      134.76      180.66     17.48 o
   6   6  10      529.44      478.39     33.20 o
   7   6  10      150.14      143.90     25.68 o
   8   6  10      865.74      857.88    109.67 o
   9   6  10       25.72       38.48     37.40 o
  10   6  10     1375.48     1414.83     70.32 o
  11   6  10      364.17      226.00     32.48 o
  12   6  10       25.48       15.01     27.97 o
 -11   7  10      360.99      415.95     71.06 o
 -10   7  10       65.40       35.65     21.83 o
  -9   7  10      182.69      148.13     88.15 o
  -8   7  10      187.76      154.66     22.24 o
  -7   7  10     1089.34     1027.60    144.50 o
  -6   7  10      634.80      677.31    103.68 o
  -5   7  10     3813.40     3755.28    264.90 o
  -4   7  10      395.55      382.33     68.78 o
  -3   7  10       84.78       84.18     14.20 o
  -2   7  10      354.57      315.03     10.56 o
  -1   7  10     3012.48     2679.85    200.27 o
   0   7  10        0.91       -0.34      9.83 o
   1   7  10     2826.02     2771.72    181.16 o
   2   7  10      328.56      317.23     45.68 o
   3   7  10       74.60       62.36     26.28 o
   4   7  10      435.33      410.06     16.52 o
   5   7  10     3782.37     4033.26    309.07 o
   6   7  10      625.55      731.95     45.97 o
   7   7  10     1278.97     1260.99     34.21 o
   8   7  10      203.58      203.99     35.30 o
   9   7  10      167.45      135.73     28.95 o
  10   7  10       59.80       98.80     36.32 o
  11   7  10      368.07      479.92     43.34 o
 -11   8  10      235.73      252.07     72.62 o
 -10   8  10      623.58      620.80     94.38 o
  -9   8  10        0.06      -25.85     17.24 o
  -8   8  10      226.71      207.20     21.36 o
  -7   8  10      891.82      965.81    126.17 o
  -6   8  10      300.00      275.37     27.65 o
  -5   8  10     1299.35     1292.06    138.83 o
  -4   8  10     3210.74     3058.15    239.16 o
  -3   8  10      998.80     1017.43     46.95 o
  -2   8  10     2232.14     2104.19    108.04 o
  -1   8  10      444.99      435.47     17.75 o
   0   8  10      242.07      233.97     18.00 o
   1   8  10      513.24      510.45     21.68 o
   2   8  10     2321.52     2431.87    125.41 o
   3   8  10      996.11     1204.90     77.75 o
   4   8  10     3232.38     3463.70    350.52 o
   5   8  10     1284.76     1371.95    118.38 o
   6   8  10      265.77      264.21     50.10 o
   7   8  10      883.26     1017.97     28.14 o
   8   8  10      272.58      266.13     23.80 o
   9   8  10        2.73       16.78     19.79 o
  10   8  10      673.12      704.21     53.33 o
  11   8  10      214.22      271.62     41.35 o
 -10   9  10       66.73       79.02     22.80 o
  -9   9  10       14.43       35.09     29.81 o
  -8   9  10       68.61       98.04     36.87 o
  -7   9  10      159.17      121.10     17.77 o
  -6   9  10      164.89      181.15     25.12 o
  -5   9  10       57.13       54.00     13.18 o
  -4   9  10      130.42      130.64     11.59 o
  -3   9  10      545.93      555.06     29.78 o
  -2   9  10      188.08      165.00      7.74 o
  -1   9  10       33.88       36.76     10.79 o
   0   9  10       15.60       14.35     12.17 o
   1   9  10        4.10        7.10     14.82 o
   2   9  10      263.61      230.76     21.12 o
   3   9  10      630.85      694.78     40.41 o
   4   9  10      110.64      127.82     73.72 o
   5   9  10       43.00       30.00     18.51 o
   6   9  10      236.90      238.27     46.20 o
   7   9  10      192.43      212.55     21.98 o
   8   9  10      109.12       94.11     15.85 o
   9   9  10        6.03       -4.87     12.97 o
 -10  10  10       31.04       27.59     27.74 o
  -9  10  10      132.30      200.06     35.55 o
  -7  10  10      131.57      223.62     31.58 o
  -6  10  10       47.11       17.61     13.04 o
  -5  10  10      244.87      192.22     19.78 o
  -4  10  10      712.44      520.70     65.33 o
  -3  10  10     1410.83     1449.55    112.93 o
  -2  10  10      597.97      544.33     39.38 o
  -1  10  10      312.36      312.82     30.74 o
   0  10  10      520.20      466.22     46.85 o
   1  10  10      228.60      207.75     40.97 o
   2  10  10      523.37      419.63     90.47 o
   3  10  10     1500.30     1520.38     35.63 o
   4  10  10      713.61      778.99     47.31 o
   5  10  10      177.29       79.92     74.28 o
   6  10  10       45.23       32.43     38.21 o
   7  10  10      119.15      113.57     22.34 o
   8  10  10       93.11       81.98     41.33 o
   9  10  10       96.25      124.82     37.37 o
  10  10  10       28.88       34.71     35.32 o
  -9  11  10       82.52       97.72     28.94 o
  -8  11  10      175.19      246.71     31.79 o
  -7  11  10      201.98      241.84     36.92 o
  -6  11  10      549.48      686.63     47.60 o
  -5  11  10       97.02      128.69     13.13 o
  -4  11  10      108.72      136.77     21.18 o
  -3  11  10       63.56       62.33     16.22 o
  -2  11  10      572.92      553.26     45.51 o
  -1  11  10      246.62      247.98     25.84 o
   0  11  10      436.06      507.46     25.77 o
   1  11  10      196.12      153.53     26.52 o
   2  11  10      545.83      425.12     76.35 o
   3  11  10       59.62        8.80     20.96 o
   4  11  10      151.20      219.71     33.37 o
   5  11  10      100.18      161.54     33.14 o
   6  11  10      509.72      653.78     33.25 o
   8  11  10      157.83      126.13     28.39 o
  -8  12  10        1.39       14.29     32.68 o
  -7  12  10      142.11      225.56     37.41 o
  -6  12  10      175.70      208.24     19.43 o
  -5  12  10      329.09      434.14     29.88 o
  -4  12  10        9.85       -0.92     11.90 o
  -3  12  10     1729.59     1691.86    159.74 o
  -2  12  10      227.99      194.92     27.24 o
  -1  12  10      258.47      246.02     50.69 o
   0  12  10       96.32       82.99     11.77 o
   1  12  10      297.52      260.99     19.07 o
   2  12  10      232.43      181.78     27.21 o
   3  12  10     1794.54     2000.64    113.67 o
   4  12  10       15.42      -11.25     25.16 o
   8  12  10        4.83       39.54     32.87 o
  -7  13  10       73.86       89.44     26.30 o
  -6  13  10      565.73      672.34     50.81 o
  -5  13  10       54.19      158.66     33.86 o
  -4  13  10      120.64      196.18     36.01 o
  -3  13  10      293.86      241.73     51.76 o
  -2  13  10      339.65      318.32     64.43 o
  -1  13  10      402.97      374.53     77.82 o
   0  13  10      507.94      445.79     74.48 o
   1  13  10      394.33      294.45     40.13 o
   2  13  10      284.39      220.06     39.57 o
   3  13  10      317.95      334.60     44.25 o
   4  13  10      151.34      128.92     29.49 o
   5  13  10       50.07       12.73     26.49 o
  -5  14  10      345.57      550.17     50.01 o
  -4  14  10       30.71       -2.87     33.25 o
  -3  14  10      765.33      848.51     55.18 o
  -2  14  10      283.07      283.03     50.22 o
  -1  14  10      361.43      306.92     42.62 o
   0  14  10       14.48       15.41     12.05 o
   1  14  10      333.68      293.25    172.27 o
   2  14  10      287.76      198.70     54.04 o
   3  14  10      804.64      919.73     36.77 o
   4  14  10       38.53      123.77     27.97 o
   5  14  10      319.09      260.35     37.13 o
  -2  15  10       76.67      131.08     50.22 o
  -1  15  10       82.78       81.88     28.33 o
   0  15  10       60.89       52.30     11.94 o
   1  15  10       61.75       23.69     10.86 o
   1   0  11     1465.24     1488.23     26.57 o
   2   0  11      110.88       79.34     17.12 o
   3   0  11     1029.59     1006.14     27.29 o
   4   0  11      496.27      439.61     21.89 o
   5   0  11     2163.95     1925.23     51.94 o
   6   0  11       15.84       11.34     11.61 o
   7   0  11      376.25      269.14     13.48 o
   8   0  11      320.58      342.43     31.52 o
   9   0  11       11.91        6.40     42.99 o
  10   0  11     1004.60     1096.17     77.96 o
  11   0  11      605.41      577.36     80.35 o
  12   0  11        0.19      -11.91     33.33 o
  13   0  11      326.71      336.86     43.70 o
 -13   1  11       96.49       96.39     36.44 o
 -12   1  11       37.02       85.53     97.04 o
 -11   1  11      425.40      397.70     24.47 o
 -10   1  11     1517.14     1472.31    105.16 o
  -9   1  11      159.42      174.71     21.57 o
  -8   1  11      450.91      437.67     29.70 o
  -7   1  11     1029.91      978.83     39.14 o
  -6   1  11      331.11      315.66     35.73 o
  -5   1  11     2089.91     2097.57     38.44 o
  -4   1  11     2550.20     2530.54     78.75 o
  -3   1  11      513.86      475.49     27.62 o
  -2   1  11     3282.52     3371.31     93.96 o
  -1   1  11     1659.32     1645.05     51.92 o
   0   1  11      222.26      175.05     23.12 o
   1   1  11     1894.18     1965.74     71.16 o
   2   1  11     3433.53     3603.89     85.03 o
   3   1  11      493.08      479.66     34.75 o
   4   1  11     2956.59     2923.49     93.23 o
   5   1  11     1993.83     2087.22     56.66 o
   6   1  11      326.03      287.87     33.48 o
   7   1  11      986.50      895.51     28.26 o
   8   1  11      597.90      523.88     60.53 o
   9   1  11      140.88      123.10     15.16 o
  10   1  11     1612.26     1595.57    121.49 o
  11   1  11      392.91      351.01     46.66 o
  12   1  11       46.61       61.03     36.75 o
  13   1  11      108.32       99.05     37.36 o
 -13   2  11      210.46      266.20     34.98 o
 -12   2  11       66.52       30.32     17.94 o
 -11   2  11      922.92      942.80     92.86 o
 -10   2  11      341.80      318.62     30.06 o
  -9   2  11      236.24      281.61     13.50 o
  -8   2  11      288.45      259.52     16.21 o
  -7   2  11      868.29      883.10     20.99 o
  -6   2  11     1309.06     1311.79     42.83 o
  -5   2  11     1617.84     1640.05     36.74 o
  -4   2  11     3384.96     3604.92    129.30 o
  -3   2  11     3940.04     3992.57    124.37 o
  -2   2  11     3060.97     3060.96    172.66 o
  -1   2  11     5236.93     5573.49     63.59 o
   0   2  11     2029.80     2138.32     31.68 o
   1   2  11     5037.78     5399.10     97.91 o
   2   2  11     3139.75     3457.10     66.66 o
   3   2  11     4104.25     3982.96    160.72 o
   4   2  11     3131.60     3281.32    100.40 o
   5   2  11     1711.22     1743.32     54.77 o
   6   2  11     1478.60     1366.86    157.84 o
   7   2  11      864.50      811.61    112.92 o
   8   2  11      326.80      250.67     26.27 o
   9   2  11      194.82      141.29     16.45 o
  10   2  11      341.11      260.66     66.33 o
  11   2  11      908.95      642.51    145.95 o
  13   2  11      229.36      248.80     44.65 o
 -12   3  11       30.25       50.78     17.64 o
 -11   3  11      133.85      135.18     52.84 o
 -10   3  11      275.52      233.80     19.35 o
  -9   3  11       97.38      129.40     14.17 o
  -8   3  11      319.55      288.29     11.92 o
  -7   3  11     1764.60     1709.39    108.38 o
  -6   3  11      112.49      130.32     53.36 o
  -5   3  11      556.34      521.44     29.02 o
  -4   3  11     4722.11     4619.78    276.85 o
  -3   3  11      248.38      286.60     19.05 o
  -2   3  11     4320.46     4490.44    106.25 o
  -1   3  11     2897.09     3182.98     34.19 o
   0   3  11      634.16      783.01     27.49 o
   1   3  11     2545.13     2731.04     47.04 o
   2   3  11     4303.38     4401.64     92.13 o
   3   3  11      171.87      147.64     25.87 o
   4   3  11     4604.38     4953.16    211.50 o
   5   3  11      634.96      466.55     89.21 o
   6   3  11      148.54      159.33     12.34 o
   7   3  11     2014.41     2059.36    185.04 o
   8   3  11      254.18      168.92     41.97 o
   9   3  11       93.14       78.75     35.53 o
  10   3  11      244.68      165.02     76.48 o
  11   3  11      107.00       61.89     34.83 o
 -12   4  11      378.14      323.12     37.35 o
 -11   4  11      287.25      348.49     27.61 o
 -10   4  11      232.83      246.75     19.81 o
  -9   4  11      222.93      213.62     63.84 o
  -8   4  11       69.29       53.84     14.43 o
  -7   4  11      308.94      258.52     13.75 o
  -6   4  11     2296.58     2017.41    119.77 o
  -5   4  11      187.63      146.13     20.87 o
  -4   4  11      951.65     1017.71     39.04 o
  -3   4  11      377.05      351.71     26.41 o
  -2   4  11      584.19      580.27     34.37 o
  -1   4  11       41.91       40.21      8.63 o
   0   4  11      233.20      317.63     15.73 o
   1   4  11       14.99        6.66     12.82 o
   2   4  11      512.44      525.28     75.05 o
   3   4  11      434.46      457.31     16.18 o
   4   4  11      888.63     1022.40     56.84 o
   5   4  11      173.00      112.94     10.85 o
   6   4  11     2254.02     2383.36     47.03 o
   7   4  11      402.14      370.96     36.06 o
   8   4  11       33.84       51.36     16.83 o
   9   4  11      145.42      123.36     16.31 o
  10   4  11      216.67      194.41     37.34 o
  11   4  11      299.72      392.65     39.05 o
  12   4  11      375.24      342.87     44.88 o
 -12   5  11      312.06      262.20     77.28 o
 -11   5  11      283.87      348.85     25.23 o
 -10   5  11      227.48      293.44     66.20 o
  -9   5  11     1181.17     1118.75     46.97 o
  -8   5  11      222.67      241.45     17.72 o
  -7   5  11      485.18      480.91     43.46 o
  -6   5  11      459.22      380.69     25.52 o
  -5   5  11      656.84      646.14     35.39 o
  -4   5  11       23.64       16.97     23.94 o
  -3   5  11     1912.00     1792.44     93.17 o
  -2   5  11      743.86      686.36     27.13 o
  -1   5  11     1234.60     1321.03     55.66 o
   0   5  11      356.24      304.01     17.81 o
   1   5  11     1267.36     1373.84     73.00 o
   2   5  11      867.86      743.35     20.31 o
   3   5  11     1857.35     1857.54    122.53 o
   4   5  11       54.08       -5.17     16.99 o
   5   5  11      691.74      784.88     24.26 o
   6   5  11      456.13      466.18     25.78 o
   7   5  11      502.63      552.40     59.83 o
   8   5  11      215.17      232.31     16.00 o
   9   5  11     1122.77     1216.80     42.33 o
  10   5  11      229.64      192.91     99.72 o
  11   5  11      260.43      340.90     28.50 o
  12   5  11      353.57      376.29     39.16 o
 -12   6  11      588.15      586.05     84.75 o
 -11   6  11       11.37        2.64     19.30 o
 -10   6  11      165.45      250.44     85.18 o
  -9   6  11      267.47      216.46     31.96 o
  -8   6  11      433.59      384.38     35.44 o
  -7   6  11      567.62      531.76     18.48 o
  -6   6  11      667.91      713.59     77.64 o
  -5   6  11      143.77      119.45     13.07 o
  -4   6  11      293.26      257.06     22.94 o
  -3   6  11     2340.26     2240.25    131.57 o
  -2   6  11     1191.21     1301.67     56.83 o
  -1   6  11      823.30      775.05     41.81 o
   0   6  11     1164.08     1066.77     61.99 o
   1   6  11      827.16      796.15     79.61 o
   2   6  11     1105.52     1207.30     92.59 o
   3   6  11     2485.87     2250.39    527.55 o
   4   6  11      345.15      333.30     32.14 o
   5   6  11      119.72      125.91     14.00 o
   6   6  11      696.56      800.60     73.23 o
   7   6  11      594.96      541.86     33.76 o
   8   6  11      473.96      548.53     40.96 o
   9   6  11      259.90      246.97     41.25 o
  10   6  11      186.39      340.17     38.25 o
  11   6  11       13.16      107.18     32.69 o
  12   6  11      588.97      635.27     54.53 o
 -11   7  11       75.33       20.85     18.64 o
 -10   7  11       87.18       61.85     28.56 o
  -9   7  11      736.57      768.26    115.86 o
  -8   7  11      196.86      186.99     14.65 o
  -7   7  11      332.96      346.35     46.66 o
  -6   7  11     1360.98     1351.02    163.10 o
  -5   7  11      895.44      834.04     85.71 o
  -4   7  11      460.66      477.15     30.09 o
  -3   7  11     4423.90     4357.52    254.00 o
  -2   7  11     1124.92     1120.81     49.49 o
  -1   7  11      571.67      554.44     45.48 o
   0   7  11     1144.69     1041.76     33.82 o
   1   7  11      617.45      620.72     42.53 o
   2   7  11     1124.16     1123.74     27.49 o
   3   7  11     4429.35     5015.85    496.77 o
   4   7  11      462.57      455.37     25.32 o
   5   7  11      891.67      878.03    101.92 o
   6   7  11     1121.52     1206.03     89.20 o
   7   7  11      388.25      435.90     42.46 o
   8   7  11      231.72      281.15     25.58 o
   9   7  11      724.03      806.81     84.73 o
  10   7  11       93.86      197.51     35.32 o
  11   7  11       54.25      100.36    131.25 o
 -11   8  11       24.06       42.58     29.92 o
 -10   8  11        9.82       46.60     19.71 o
  -9   8  11      198.01      286.17     24.32 o
  -8   8  11      178.78      222.30     44.34 o
  -7   8  11      418.36      374.15     37.34 o
  -6   8  11      414.33      440.03     47.60 o
  -5   8  11      102.55       95.29    105.06 o
  -4   8  11      784.72      743.09     67.06 o
  -3   8  11     2506.02     2465.14    203.83 o
  -2   8  11      451.08      397.10     34.54 o
  -1   8  11     1495.33     1494.58    105.15 o
   0   8  11      149.41      147.66     22.60 o
   1   8  11     1445.04     1511.15    113.21 o
   2   8  11      444.03      429.83     19.13 o
   3   8  11     2700.81     2565.90    269.00 o
   4   8  11      738.24      758.05     61.37 o
   5   8  11       89.54       70.45     28.86 o
   6   8  11      375.77      431.48     43.42 o
   7   8  11      494.29      461.60     55.86 o
   8   8  11      191.31      197.12     53.43 o
   9   8  11      187.42      195.68     19.75 o
  10   8  11        2.14       13.88     17.05 o
  11   8  11       43.06       77.37     29.26 o
 -10   9  11      132.99      198.05     64.26 o
  -9   9  11      432.79      405.02    118.45 o
  -8   9  11      119.82      191.48     21.48 o
  -7   9  11       44.22       72.28     26.80 o
  -6   9  11      436.03      365.08     39.07 o
  -5   9  11      264.26      241.78     18.10 o
  -4   9  11     1909.79     1841.30    141.25 o
  -3   9  11     2045.38     1936.38    125.05 o
  -2   9  11      977.53      871.61     47.71 o
  -1   9  11      904.92      812.45     92.98 o
   0   9  11      147.23      143.07      8.43 o
   1   9  11      863.20      819.92     71.90 o
   2   9  11      834.05      806.98     93.87 o
   3   9  11     2090.95     2286.47     46.93 o
   4   9  11     1830.40     2066.84    210.59 o
   5   9  11      237.29      306.33     36.37 o
   6   9  11      358.53      371.72     42.36 o
   7   9  11       66.90       74.80     30.81 o
   8   9  11      108.73      144.80     15.71 o
   9   9  11      415.69      442.94     35.71 o
  10   9  11      111.89      130.87     18.20 o
  -9  10  11       66.96       85.03     31.68 o
  -8  10  11      264.75      270.85     22.89 o
  -7  10  11       64.66      148.09     32.47 o
  -6  10  11      111.85      108.70     44.11 o
  -5  10  11      135.50      106.49     19.78 o
  -4  10  11       61.70       24.86     11.46 o
  -3  10  11      322.29      319.87     34.68 o
  -2  10  11      285.14      297.08     36.48 o
  -1  10  11      630.35      612.47     60.92 o
   0  10  11      185.82      159.37     15.44 o
   1  10  11      487.09      465.90     60.86 o
   2  10  11      197.88      187.92     40.11 o
   3  10  11      323.28      378.02     46.90 o
   4  10  11      110.35      131.50     30.15 o
   5  10  11      189.30      189.99     34.98 o
   6  10  11      123.89      208.97     24.18 o
   7  10  11      101.19      136.77     14.61 o
   8  10  11      271.11      291.22     20.39 o
   9  10  11       44.85      200.82     40.83 o
  -9  11  11       15.40       16.55     33.10 o
  -8  11  11       52.19       95.40     33.80 o
  -7  11  11      166.91      243.27     36.58 o
  -6  11  11      116.81      154.86     36.44 o
  -5  11  11      249.15      260.68     37.28 o
  -4  11  11      539.75      563.29     54.94 o
  -3  11  11      341.11      319.26     39.07 o
  -2  11  11      471.91      414.43     66.55 o
  -1  11  11      720.05      645.75    100.76 o
   0  11  11       88.81       87.49     13.14 o
   1  11  11      642.28      597.88     66.49 o
   2  11  11      593.37      584.09    117.84 o
   3  11  11      321.18      339.63     25.40 o
   4  11  11      598.63      752.28     48.09 o
   5  11  11      203.82      264.66     24.50 o
   6  11  11      104.80       31.07     30.34 o
   8  11  11       56.49      -28.12     32.05 o
   9  11  11       14.32       24.97     33.67 o
  -8  12  11       59.29      174.94     37.24 o
  -7  12  11      224.34      237.70     22.16 o
  -6  12  11       35.21       18.66     44.94 o
  -5  12  11      563.60      589.44     44.02 o
  -4  12  11      360.64      389.67     32.06 o
  -3  12  11       54.21       84.47     32.62 o
  -2  12  11      249.15      205.81     51.63 o
  -1  12  11      838.07      687.57     95.93 o
   0  12  11      232.24      205.09     20.16 o
   1  12  11      714.47      637.47     67.63 o
   2  12  11      339.48      287.27     54.97 o
   3  12  11       60.97      182.46     32.61 o
   5  12  11      506.34      448.19     37.64 o
   6  12  11       29.69      -21.55     30.12 o
   7  12  11      215.50      243.15     38.08 o
   8  12  11       50.21      -51.62     34.41 o
  -5  13  11       69.63      159.49     35.44 o
  -4  13  11      875.23     1171.05     62.95 o
  -3  13  11       28.81       91.62     32.62 o
  -2  13  11      409.26      353.34     72.99 o
  -1  13  11      406.58      398.28     86.42 o
   0  13  11       15.25       29.55     17.84 o
   1  13  11      349.93      326.82     50.17 o
   2  13  11      416.73      315.90     51.51 o
   3  13  11       24.79       25.71     19.25 o
   4  13  11      868.64      954.86     50.48 o
  -4  14  11      144.82       69.69     34.35 o
  -2  14  11      468.02      454.67    124.17 o
  -1  14  11      419.58      376.67     51.24 o
   0  14  11       41.62       39.64     13.98 o
   1  14  11      398.00      344.20     58.82 o
   2  14  11      518.77      704.34     49.46 o
   3  14  11       34.77       10.65     16.90 o
  -1  15  11       84.60      113.48     15.09 o
   0  15  11      121.57      162.31     18.66 o
   1  15  11       79.57       24.96     22.75 o
   0   0  12     3527.05     3263.51    175.85 o
   1   0  12     2072.18     2077.51     44.05 o
   2   0  12     3218.34     3550.22    157.82 o
   3   0  12     4576.16     4476.15     89.04 o
   4   0  12     1445.94     1728.80     44.90 o
   5   0  12      854.63      787.64     50.99 o
   6   0  12     1229.57     1272.32     32.51 o
   7   0  12       11.86        1.74     17.69 o
   8   0  12      135.42      154.02     19.30 o
   9   0  12      948.89      975.57     60.46 o
  10   0  12      137.81       96.05     20.54 o
  11   0  12       89.36       42.28     13.30 o
  12   0  12       64.01       81.27     35.80 o
  13   0  12       21.19       27.30     34.89 o
 -12   1  12      293.56      332.34     42.24 o
 -11   1  12      103.18      100.70     25.26 o
 -10   1  12      171.98      177.95     31.77 o
  -9   1  12     1003.37      950.88     97.64 o
  -8   1  12     1040.14      952.42     53.85 o
  -7   1  12     1667.70     1578.01     38.68 o
  -6   1  12     1067.47     1025.50     43.31 o
  -5   1  12     1467.33     1536.35     27.34 o
  -4   1  12     1460.35     1612.21     31.09 o
  -3   1  12     3990.31     3849.22    305.44 o
  -2   1  12      764.26      802.87     25.70 o
  -1   1  12      295.28      250.91      8.15 o
   0   1  12     1756.79     1683.05     29.33 o
   1   1  12      262.74      231.22     31.77 o
   2   1  12      838.62      821.62     16.47 o
   3   1  12     4182.92     4508.89    118.79 o
   4   1  12     1374.38     1395.01     47.41 o
   5   1  12     1580.23     1582.02     80.10 o
   6   1  12      991.67      807.88     40.66 o
   7   1  12     1648.10     1529.29     38.02 o
   8   1  12     1060.30      942.21     36.44 o
   9   1  12      902.24      865.51    108.17 o
  10   1  12      195.44      250.05     19.06 o
  11   1  12      124.52      143.11     20.77 o
  12   1  12      317.49      278.59     41.67 o
 -12   2  12      298.38      247.86     98.96 o
 -11   2  12      200.79      172.20     25.21 o
 -10   2  12       67.30      102.49     44.81 o
  -9   2  12      306.26      328.96     21.86 o
  -8   2  12       87.88      110.21     16.05 o
  -7   2  12     1258.12     1411.69     41.40 o
  -6   2  12     1140.04     1124.80     60.93 o
  -5   2  12     2560.43     2450.77    128.23 o
  -4   2  12     1259.38     1364.44     66.03 o
  -3   2  12      434.17      427.44     32.12 o
  -2   2  12       22.61        1.01      9.37 o
  -1   2  12     3007.63     3403.75     42.72 o
   0   2  12      469.35      407.53     12.42 o
   1   2  12     3096.78     3595.74     76.36 o
   2   2  12       14.72       15.62     10.72 o
   3   2  12      481.10      456.23     18.26 o
   4   2  12     1055.01     1066.39     64.76 o
   5   2  12     2743.10     2819.99     83.09 o
   6   2  12     1134.77     1005.08     95.10 o
   7   2  12     1086.54     1117.12     97.42 o
   8   2  12       45.88       49.74     19.13 o
   9   2  12      298.26      296.18     21.29 o
  10   2  12       61.35       24.21     10.79 o
  11   2  12      207.81      283.38     30.86 o
  12   2  12      295.21      340.63     42.41 o
 -12   3  12      269.43      223.59     32.00 o
 -11   3  12      351.25      376.38     67.52 o
 -10   3  12      297.72      324.55     17.70 o
  -9   3  12       57.95       58.44     25.03 o
  -8   3  12       98.30      139.40     53.57 o
  -7   3  12       80.58       34.86     16.14 o
  -6   3  12     1237.45     1168.87     73.88 o
  -5   3  12     2266.97     2345.51     74.85 o
  -4   3  12      839.98      761.83     43.08 o
  -3   3  12     1455.04     1231.70    196.63 o
  -2   3  12       71.60       62.72     13.40 o
  -1   3  12      100.15       81.50      4.97 o
   0   3  12      945.35     1215.43     19.94 o
   1   3  12      179.99      179.10     21.39 o
   2   3  12       25.93       12.30     11.37 o
   3   3  12     1334.45     1410.67     54.17 o
   4   3  12      826.19      885.61     71.64 o
   5   3  12     2438.73     2407.74    227.28 o
   6   3  12     1084.34      957.26    146.66 o
   7   3  12      115.63      130.90     19.87 o
   8   3  12       50.12       37.19      8.80 o
   9   3  12       21.63       13.32      9.99 o
  10   3  12      299.61      314.47     75.25 o
  11   3  12      309.74      337.03     41.16 o
  12   3  12      281.12      235.70     40.78 o
 -12   4  12       35.53      -21.95     26.30 o
 -11   4  12      108.55      140.53     26.56 o
 -10   4  12       83.96       80.72     18.71 o
  -9   4  12      220.74      264.42     38.06 o
  -8   4  12       15.49       18.01     21.59 o
  -7   4  12       18.05       -3.01     11.39 o
  -6   4  12     1110.07     1003.99     62.16 o
  -5   4  12     1197.23     1027.09     90.39 o
  -4   4  12     1177.08     1123.65    103.12 o
  -3   4  12      218.46      187.00     16.58 o
  -2   4  12     1671.65     1509.74     71.78 o
  -1   4  12      816.78      876.64     13.36 o
   0   4  12      317.77      340.43     10.19 o
   1   4  12     1045.20     1137.25     42.43 o
   2   4  12     1720.67     1820.23     63.50 o
   3   4  12      225.86      220.83     13.39 o
   4   4  12     1170.84     1277.22     35.39 o
   5   4  12     1204.28     1176.54     68.39 o
   6   4  12     1103.47     1057.30     57.58 o
   7   4  12       47.16       27.72     27.20 o
   8   4  12       39.04       27.67     13.25 o
   9   4  12      219.24      178.47     81.13 o
  10   4  12      136.06       95.68     24.66 o
  11   4  12       87.57       42.09     67.09 o
  12   4  12       21.19       49.52     31.03 o
 -12   5  12       39.22       83.86     92.42 o
 -11   5  12      267.39      290.08     24.47 o
 -10   5  12      708.49      818.71    165.60 o
  -9   5  12      227.48      202.16     31.19 o
  -8   5  12      160.78      206.58     37.60 o
  -7   5  12      498.06      391.76     64.95 o
  -6   5  12       41.74       57.76     26.61 o
  -5   5  12     2008.41     1944.43    150.49 o
  -4   5  12     1833.14     1743.33    123.42 o
  -3   5  12      377.35      368.68     23.34 o
  -2   5  12      258.28      244.39      9.55 o
  -1   5  12      633.76      566.43     23.18 o
   0   5  12      339.89      357.71     20.31 o
   1   5  12      660.36      594.84     26.96 o
   2   5  12      332.81      327.29     14.29 o
   3   5  12      370.36      392.66     36.69 o
   4   5  12     1878.59     2011.14     93.41 o
   5   5  12     2091.05     2211.64     66.70 o
   6   5  12       27.98       32.96     16.63 o
   7   5  12      363.54      324.71     18.25 o
   8   5  12      169.59      182.09     37.03 o
   9   5  12      267.42      332.27     22.36 o
  10   5  12      756.19      865.35     91.50 o
  11   5  12      236.15      297.21     26.67 o
  12   5  12       32.46       -6.23     37.66 o
 -11   6  12      217.21      196.48     23.57 o
 -10   6  12      716.12      753.19     90.79 o
  -9   6  12      210.25      220.88     39.57 o
  -8   6  12      407.52      396.48     41.25 o
  -7   6  12       31.32       35.60     25.31 o
  -6   6  12      191.71      135.89     13.46 o
  -5   6  12     2052.70     1878.43    106.12 o
  -4   6  12     1154.54     1102.94    100.96 o
  -3   6  12      200.65      166.95     10.55 o
  -2   6  12     2937.10     2941.06     95.33 o
  -1   6  12     1282.15     1233.58     91.15 o
   0   6  12       36.89       13.91     13.39 o
   1   6  12     1074.39     1047.60     89.81 o
   2   6  12     2938.19     3072.78    174.07 o
   3   6  12      193.30      242.24     20.43 o
   4   6  12     1011.48     1067.03     27.42 o
   5   6  12     1995.45     1860.10     76.85 o
   6   6  12      181.23      181.30     21.16 o
   7   6  12       29.17       53.30     20.78 o
   8   6  12      319.03      359.00     20.16 o
   9   6  12      214.23      228.29     17.75 o
  10   6  12      710.80      846.25     83.31 o
  11   6  12      193.89      213.28     31.92 o
 -11   7  12       93.80      114.29     31.31 o
 -10   7  12      448.78      545.00     99.43 o
  -9   7  12       12.47        9.11     16.68 o
  -8   7  12      601.59      479.05     38.22 o
  -7   7  12      150.75       97.48     37.16 o
  -6   7  12       67.43       66.90     24.51 o
  -5   7  12     1382.97     1270.48     99.49 o
  -4   7  12     1607.92     1543.01    126.19 o
  -3   7  12      528.86      492.02     20.28 o
  -2   7  12      451.08      422.88     24.33 o
  -1   7  12      967.60      832.37     69.32 o
   0   7  12       13.97       27.59      8.42 o
   1   7  12      920.52      935.10     28.62 o
   2   7  12      571.02      559.86     37.71 o
   3   7  12      489.82      524.03    100.98 o
   4   7  12     1750.56     1511.32    130.18 o
   5   7  12     1483.26     1452.86     61.23 o
   7   7  12      149.50      130.81     19.08 o
   8   7  12      598.15      552.99     52.89 o
   9   7  12       12.80       30.14     16.35 o
  10   7  12      492.44      528.19     40.13 o
  11   7  12       97.23       18.59     27.36 o
 -10   8  12      305.06      287.00     62.36 o
  -9   8  12       84.56      142.09     26.24 o
  -8   8  12      315.03      308.43    110.86 o
  -7   8  12      512.77      450.27     67.42 o
  -6   8  12      358.59      365.79     46.47 o
  -5   8  12      776.43      771.75     78.96 o
  -4   8  12     1743.19     1647.59    136.49 o
  -3   8  12      122.37      158.87     17.76 o
  -2   8  12      918.96      864.96     44.95 o
  -1   8  12     1525.47     1416.13    115.61 o
   0   8  12     1035.30      987.03     99.05 o
   1   8  12     1672.04     1634.96    163.69 o
   2   8  12      930.57      983.32     50.82 o
   3   8  12       87.25       80.49     27.70 o
   4   8  12     1689.79     1873.37     59.22 o
   5   8  12      670.98      699.75     76.99 o
   6   8  12      329.19      430.14     19.56 o
   7   8  12      481.93      573.34     44.46 o
   8   8  12      287.42      325.00     19.10 o
   9   8  12       87.83       44.53     20.75 o
  10   8  12      311.72      314.42     20.64 o
 -10   9  12      155.52      150.83     34.83 o
  -9   9  12      432.59      511.57     42.49 o
  -8   9  12      239.85      247.03     36.29 o
  -7   9  12      243.62      244.64     52.57 o
  -6   9  12      223.98      257.17     22.61 o
  -5   9  12       51.81       39.71     17.21 o
  -4   9  12     1159.92     1075.75    103.42 o
  -3   9  12     1546.63     1428.32    137.38 o
  -2   9  12      284.78      310.40     36.36 o
  -1   9  12      719.21      638.07     57.10 o
   0   9  12       11.75       16.38      7.57 o
   1   9  12      850.50      833.23     58.65 o
   2   9  12      291.67      358.81     31.54 o
   3   9  12     1624.34     1613.13     81.82 o
   4   9  12     1227.26     1355.06     60.65 o
   5   9  12       68.01      117.51     58.20 o
   6   9  12      295.69      323.01     18.07 o
   7   9  12      187.70      252.45     56.75 o
   8   9  12      179.57      164.61     38.10 o
   9   9  12      420.00      415.68     65.14 o
  10   9  12      171.55      154.32     40.53 o
  -9  10  12       82.66       90.80     23.95 o
  -8  10  12       76.10       43.61     29.45 o
  -7  10  12       72.45      160.16     33.04 o
  -6  10  12       60.47       46.63     13.73 o
  -5  10  12      194.62      176.31     13.06 o
  -4  10  12      557.61      433.02     38.58 o
  -3  10  12      657.43      634.32     52.68 o
  -2  10  12      260.28      205.23     21.95 o
  -1  10  12       16.76        7.72      8.13 o
   0  10  12      341.14      344.74     41.27 o
   1  10  12       44.85       48.23      9.54 o
   2  10  12      304.83      344.57     23.22 o
   3  10  12      693.14      749.70     36.13 o
   4  10  12      541.80      587.84     52.95 o
   5  10  12      166.05      163.26     22.66 o
   6  10  12      118.56      100.38     30.65 o
   7  10  12      102.34      129.27     24.89 o
   8  10  12       86.11      117.03     16.68 o
  -8  11  12       35.56       31.73     32.72 o
  -7  11  12       93.54      169.72     65.49 o
  -6  11  12      341.09      263.53     83.67 o
  -5  11  12       50.34       53.29     33.37 o
  -4  11  12      600.24      535.21     86.46 o
  -3  11  12      414.33      383.92     42.85 o
  -2  11  12       74.88       78.08     12.93 o
  -1  11  12        9.75        4.55      9.77 o
   0  11  12       73.43       77.99     19.87 o
   1  11  12        1.39       -8.73      7.02 o
   2  11  12      108.78       79.70     26.64 o
   3  11  12      383.52      384.53     28.45 o
   4  11  12      618.74      552.62     41.90 o
   5  11  12       37.37       57.58     18.12 o
   6  11  12      302.81      286.26     36.42 o
   7  11  12      110.41      248.66     36.22 o
   8  11  12       27.29       18.24     33.75 o
  -7  12  12      108.64       98.40     25.57 o
  -6  12  12      249.75      258.44     47.78 o
  -5  12  12       45.73       26.40     15.91 o
  -4  12  12      168.19      245.18     26.74 o
  -3  12  12      740.59      693.21    112.98 o
  -2  12  12      272.09      210.10     66.30 o
  -1  12  12       80.63       44.20     18.13 o
   0  12  12      181.50      131.24     24.79 o
   1  12  12      110.37      123.74     17.24 o
   2  12  12      323.59      288.06     55.74 o
   3  12  12      705.54      690.56     42.81 o
   4  12  12      161.43      189.68     28.54 o
   5  12  12       63.55       -8.08     27.34 o
   6  12  12      321.48      461.87     41.27 o
  -6  13  12       79.12      104.88     34.77 o
  -5  13  12       54.64      -21.09     30.88 o
  -4  13  12       54.24      104.35     32.80 o
  -3  13  12      756.02     1090.55     60.61 o
  -2  13  12      268.73      259.46     68.91 o
  -1  13  12      186.68      168.36     48.00 o
   0  13  12      786.00      623.48    103.78 o
   1  13  12      206.72      144.39     25.52 o
   2  13  12      257.81      275.15     68.73 o
   3  13  12      795.64      929.92    130.52 o
   4  13  12       77.35      110.34     28.20 o
   5  13  12       52.05       72.41     29.76 o
   6  13  12       70.13       73.08     27.34 o
  -3  14  12      360.86      442.98     44.77 o
  -2  14  12      130.55      147.02     13.09 o
  -1  14  12      246.46      251.63     78.75 o
   0  14  12      321.43      295.19     77.14 o
   1  14  12      202.56      171.50     61.78 o
   2  14  12      111.10       52.50     23.07 o
   3  14  12      336.96      344.84     25.52 o
   1   0  13     1023.66      958.25     34.87 o
   2   0  13      717.20      707.30     21.07 o
   3   0  13       15.88       11.71      8.46 o
   4   0  13     4300.74     4659.38     65.69 o
   5   0  13     1320.87     1290.05     45.92 o
   6   0  13       50.97       42.63     21.15 o
   7   0  13     1258.88     1264.36     67.69 o
   8   0  13     3270.49     3118.78     70.89 o
   9   0  13       31.78       23.88     28.53 o
  10   0  13      856.70      866.23     31.47 o
  11   0  13       25.40       22.46     42.70 o
  12   0  13       56.66       25.56     24.74 o
 -12   1  13       18.24       55.54     25.88 o
 -11   1  13      607.37      496.56     26.62 o
 -10   1  13      174.97      179.08     18.38 o
  -9   1  13      161.75      201.43     23.75 o
  -8   1  13      226.68      266.02     16.21 o
  -7   1  13     1776.10     1751.81     66.86 o
  -6   1  13      619.22      689.76     28.09 o
  -5   1  13     3010.95     3032.66    109.08 o
  -4   1  13     2566.46     2704.65     41.29 o
  -3   1  13      281.62      271.41     13.30 o
  -2   1  13     1023.61     1094.04     34.61 o
  -1   1  13     4887.93     5123.63    153.19 o
   0   1  13     1115.47     1210.50     24.93 o
   1   1  13     5352.57     5807.82    276.61 o
   2   1  13     1102.83     1187.45     27.87 o
   3   1  13      279.89      251.27     13.06 o
   4   1  13     2606.88     2735.86     75.37 o
   5   1  13     2877.66     2893.71     75.24 o
   6   1  13      617.07      576.52     33.72 o
   7   1  13     1857.36     1729.83     43.68 o
   8   1  13      299.11      285.45     29.91 o
   9   1  13      163.90      133.46     17.99 o
  10   1  13      219.60      173.34     17.25 o
  11   1  13      613.78      481.50     80.03 o
  12   1  13       24.79       -7.92     24.97 o
 -12   2  13       10.89       10.58     32.49 o
 -11   2  13       20.75       41.86     17.69 o
 -10   2  13      585.30      540.28     40.83 o
  -9   2  13      377.43      373.41     39.64 o
  -8   2  13      612.06      548.32     53.36 o
  -7   2  13      831.76      786.20     44.22 o
  -6   2  13     1862.75     1932.33     92.60 o
  -5   2  13      241.72      202.07     18.84 o
  -4   2  13     4340.61     4316.25    133.76 o
  -3   2  13      565.42      545.21     31.99 o
  -2   2  13     3937.18     4302.10     94.13 o
  -1   2  13      752.67      859.23     20.93 o
   0   2  13        1.44       -5.08      5.40 o
   1   2  13      923.55     1057.36     23.53 o
   2   2  13     4248.21     4535.16     74.31 o
   3   2  13      639.33      702.32     25.14 o
   4   2  13     4107.19     3894.21    226.45 o
   5   2  13      273.23      225.96     34.40 o
   6   2  13     1996.28     2048.03    100.70 o
   7   2  13      769.88      746.75     49.59 o
   8   2  13      441.08      440.55     53.16 o
   9   2  13      378.49      399.72     19.42 o
  10   2  13      577.32      622.97     49.07 o
  11   2  13       37.60       28.16     29.76 o
  12   2  13       11.81      -15.62     31.14 o
 -12   3  13      212.24      247.91    100.66 o
 -11   3  13      209.27      282.02     28.19 o
 -10   3  13      151.79      157.24     13.09 o
  -9   3  13      172.24      171.94     37.87 o
  -8   3  13       47.41       71.55     17.11 o
  -7   3  13      338.22      290.61     67.91 o
  -6   3  13     1433.08     1218.20    107.58 o
  -5   3  13      465.16      480.20     50.12 o
  -4   3  13     3143.02     3031.65    314.61 o
  -3   3  13      728.40      827.70     55.03 o
  -2   3  13     1672.02     1811.69     24.11 o
  -1   3  13       54.28       87.82     10.80 o
   0   3  13     8613.70     8927.95    131.02 o
   1   3  13      107.79      149.67     10.68 o
   2   3  13     1673.04     1785.46     90.82 o
   3   3  13      614.46      695.34     45.91 o
   4   3  13     3137.54     3418.91    199.01 o
   5   3  13      452.42      349.32     35.18 o
   6   3  13     1661.12     1493.71    131.16 o
   7   3  13      363.18      228.10     38.12 o
   8   3  13       33.82       41.39     18.96 o
   9   3  13      189.85      145.18     39.97 o
  10   3  13      201.01      160.53     25.96 o
  11   3  13      205.59      296.70     43.09 o
 -12   4  13      106.89      160.08     27.95 o
 -11   4  13      293.09      286.03     42.85 o
 -10   4  13      196.20      163.05     71.02 o
  -9   4  13      972.79      951.04     82.66 o
  -8   4  13      650.17      604.98     44.16 o
  -7   4  13      252.92      194.06     15.68 o
  -6   4  13     1231.46     1165.85     52.00 o
  -5   4  13      631.30      607.50     45.66 o
  -4   4  13     1746.87     1718.21     87.77 o
  -3   4  13      111.20      124.47     14.80 o
  -2   4  13      853.47      883.11     24.39 o
  -1   4  13      431.60      414.42     13.06 o
   0   4  13      552.00      624.38     24.09 o
   1   4  13      557.33      516.49     29.50 o
   2   4  13     1054.14     1098.95     30.74 o
   3   4  13      164.08      143.59     12.49 o
   4   4  13     1717.29     1842.34     37.84 o
   5   4  13      517.68      529.33     53.59 o
   6   4  13     1132.14     1207.27     32.38 o
   7   4  13      235.21      264.58     17.00 o
   8   4  13      556.47      552.05     44.13 o
   9   4  13     1020.78      900.75    130.01 o
  10   4  13      204.38      129.94     48.48 o
  11   4  13      284.58      378.36     71.92 o
  12   4  13       90.74      164.34     41.17 o
 -12   5  13      368.32      377.41     27.75 o
 -11   5  13       83.05      152.13     58.26 o
 -10   5  13       81.78      131.62     26.01 o
  -9   5  13      113.19      143.81     21.01 o
  -8   5  13        7.86       -1.51     12.51 o
  -7   5  13      141.81      100.09     17.38 o
  -6   5  13      643.40      544.47     25.31 o
  -5   5  13      606.83      640.13     60.84 o
  -4   5  13      703.83      749.85     80.13 o
  -3   5  13       34.91       64.97     22.30 o
  -2   5  13      562.72      562.41     17.92 o
  -1   5  13      246.22      242.10     27.55 o
   0   5  13     1064.53     1108.63     35.27 o
   1   5  13      277.05      259.37     24.86 o
   2   5  13      589.49      694.58    139.50 o
   3   5  13       32.34      108.93     71.35 o
   4   5  13      741.12      773.50     23.16 o
   5   5  13      563.23      606.57     25.67 o
   6   5  13      743.57      743.76     64.27 o
   7   5  13      146.46      148.87     19.36 o
   8   5  13        9.97        2.26     19.34 o
   9   5  13      125.48      145.17     21.28 o
  10   5  13       84.92       37.36     23.35 o
  11   5  13       97.08      176.73     58.28 o
  12   5  13      394.89      426.79     49.46 o
 -11   6  13      230.33      170.09     45.25 o
 -10   6  13        2.14        4.05     18.29 o
  -9   6  13     1356.47     1369.04    132.19 o
  -8   6  13      386.90      354.63     45.54 o
  -7   6  13       43.67       43.35     13.50 o
  -6   6  13      304.98      317.34     38.21 o
  -5   6  13     1147.60     1244.23     93.91 o
  -4   6  13      450.13      429.64     16.69 o
  -3   6  13     2400.12     2355.03    108.95 o
  -2   6  13      624.86      726.51     28.52 o
  -1   6  13      342.50      345.74     16.91 o
   0   6  13      343.65      368.72     20.94 o
   1   6  13      425.40      397.92     52.53 o
   2   6  13      617.33      631.32     31.51 o
   3   6  13     2141.93     2240.79     78.47 o
   4   6  13      508.81      632.41     36.45 o
   5   6  13     1238.96     1338.32     32.24 o
   6   6  13      360.42      333.87     24.14 o
   7   6  13       39.71       19.07     31.71 o
   8   6  13      361.12      380.27     20.09 o
   9   6  13     1409.84     1560.24    133.47 o
  10   6  13        1.12       -9.42     14.49 o
  11   6  13      209.34      203.59     33.31 o
 -11   7  13       90.64      106.60     39.33 o
 -10   7  13       21.96      -27.23     27.76 o
  -9   7  13      165.80      224.14     22.89 o
  -8   7  13      187.70      207.05     22.62 o
  -7   7  13      190.08      189.50     15.42 o
  -6   7  13     1588.00     1642.41    181.70 o
  -5   7  13      828.24      821.58     83.21 o
  -4   7  13     1260.73     1210.68     55.00 o
  -3   7  13     1492.54     1439.96     67.79 o
  -2   7  13      598.48      639.26     30.83 o
  -1   7  13        6.32       -4.38     19.47 o
   0   7  13     6123.93     5482.87    431.19 o
   1   7  13        8.33      -18.47     16.61 o
   2   7  13      600.80      725.37     76.02 o
   3   7  13     1524.02     1559.77     91.75 o
   4   7  13     1210.97     1232.11    223.21 o
   5   7  13      813.94      862.60     40.91 o
   6   7  13     1446.83     1624.52     41.49 o
   7   7  13      187.23      187.79     17.88 o
   8   7  13      217.84      241.60     18.22 o
   9   7  13      180.35      204.11     18.31 o
  10   7  13       34.81       65.19     15.81 o
  11   7  13       75.62       19.55     24.02 o
 -10   8  13       45.34      -39.96     27.06 o
  -9   8  13      832.95      885.40    190.34 o
  -8   8  13       99.22       80.68     19.91 o
  -7   8  13      113.02      155.15     52.56 o
  -6   8  13      213.57      234.73     19.94 o
  -5   8  13      987.76      883.06     70.73 o
  -4   8  13      817.01      715.89     64.73 o
  -3   8  13     4224.52     3919.49    240.46 o
  -2   8  13     1644.93     1587.18     85.18 o
  -1   8  13     1111.98      940.48     91.51 o
   0   8  13       35.80       12.45     10.26 o
   1   8  13     1029.38     1052.09     53.83 o
   2   8  13     1655.76     1710.46    104.13 o
   3   8  13     4315.83     4817.89    455.00 o
   4   8  13      888.34      922.60     45.96 o
   5   8  13     1098.34     1115.95     45.22 o
   6   8  13      196.92      267.81     42.46 o
   7   8  13       87.26       99.86     14.50 o
   8   8  13       73.10       96.40     20.28 o
   9   8  13      828.34     1017.59     68.94 o
  10   8  13       43.73       44.09     34.29 o
 -10   9  13      179.64      195.16     35.59 o
  -9   9  13      146.29      225.39     35.25 o
  -8   9  13       34.49       35.49     28.84 o
  -7   9  13      284.01      364.47     34.18 o
  -6   9  13      441.19      505.81     64.72 o
  -5   9  13       42.10       33.11      8.31 o
  -4   9  13      410.73      386.45     25.85 o
  -3   9  13      658.60      633.35     58.50 o
  -2   9  13      378.38      414.54     34.20 o
  -1   9  13      120.08       87.85     10.97 o
   0   9  13        5.76       -0.04      6.80 o
   1   9  13      128.84      127.41     17.32 o
   2   9  13      292.40      325.59     39.77 o
   3   9  13      685.87      686.83    132.21 o
   4   9  13      364.36      395.66     92.29 o
   5   9  13       26.38       23.07     19.52 o
   6   9  13      307.06      333.85     24.52 o
   7   9  13      249.55      287.91     18.16 o
   8   9  13       14.30        1.59     13.45 o
   9   9  13      164.32      199.39     17.98 o
  -9  10  13       13.88       28.00     55.15 o
  -8  10  13      473.21      680.02     49.74 o
  -7  10  13       32.56       78.70     31.76 o
  -6  10  13       89.47       66.51     36.50 o
  -5  10  13      141.13      137.27     20.43 o
  -4  10  13      179.00      166.30     27.47 o
  -3  10  13      427.89      406.26     22.12 o
  -2  10  13      585.97      498.56     65.52 o
  -1  10  13       88.82       74.37     18.74 o
   0  10  13        6.66      -12.13     10.63 o
   1  10  13      141.98      122.34      8.00 o
   2  10  13      597.95      540.55     82.06 o
   3  10  13      425.52      439.40     53.53 o
   4  10  13      173.33      239.94     23.17 o
   5  10  13      167.36      244.02     24.46 o
   6  10  13      103.88      154.10     23.78 o
   7  10  13       33.51       59.02     24.36 o
   8  10  13      495.38      506.51     26.38 o
   9  10  13       33.34       17.20     25.08 o
  -8  11  13      123.96      138.38     34.51 o
  -7  11  13      420.21      456.46     54.28 o
  -6  11  13       35.33       36.12     25.02 o
  -5  11  13      136.58      136.11     54.50 o
  -4  11  13      240.89      244.39     62.53 o
  -3  11  13      210.85      213.34     26.01 o
  -2  11  13       30.88       21.76     11.26 o
  -1  11  13      592.09      513.76     51.42 o
   0  11  13      828.42      872.68     56.85 o
   1  11  13      553.37      507.17     49.52 o
   2  11  13       27.72       36.02     11.90 o
   3  11  13      184.18      219.64     22.91 o
   4  11  13      254.10      293.54     36.54 o
   5  11  13      110.32      175.68     35.19 o
   7  11  13      445.69      437.40     42.56 o
   8  11  13      142.49      183.74     37.03 o
  -7  12  13       40.64      -43.66     32.93 o
  -6  12  13       60.99      153.70     24.70 o
  -5  12  13      112.78      126.97     33.94 o
  -4  12  13      434.04      587.48     93.83 o
  -3  12  13       58.70       38.59     14.84 o
  -2  12  13      703.38      608.32    260.00 o
  -1  12  13      277.27      245.13     34.90 o
   0  12  13       70.11       94.00     30.77 o
   1  12  13      296.77      270.36     48.60 o
   2  12  13      776.88      753.28     28.78 o
   3  12  13       67.52       25.97     18.70 o
   4  12  13      412.77      408.67     36.01 o
   6  12  13       57.35      107.83     32.32 o
   7  12  13       20.78      -36.33     32.04 o
  -5  13  13      244.91      422.71     44.50 o
  -4  13  13       92.65      171.27     34.75 o
  -3  13  13      115.09       67.72     31.88 o
  -2  13  13      306.39      219.81     62.40 o
  -1  13  13      390.56      330.02     38.07 o
   0  13  13       32.29       38.33      9.05 o
   1  13  13      353.69      321.57     36.60 o
   2  13  13      275.42      308.74     17.26 o
   3  13  13      109.14      150.37     22.55 o
  -3  14  13       57.72       71.35     34.45 o
  -2  14  13      319.28      410.28     40.68 o
  -1  14  13      234.56      185.57     46.96 o
   0  14  13        6.74       16.30     18.51 o
   1  14  13      254.34      351.60     26.12 o
   2  14  13      298.36      338.25    177.59 o
   3  14  13       39.19       15.02     16.87 o
   0   0  14     3657.10     3835.51    120.12 o
   1   0  14     1575.94     1688.26     79.63 o
   2   0  14     2659.52     2903.18     91.67 o
   3   0  14     4975.10     5135.48    147.64 o
   4   0  14     2138.89     2300.25     40.30 o
   5   0  14      154.30      137.83     13.38 o
   6   0  14     6662.57     6405.76    201.38 o
   7   0  14       14.14       60.64     16.86 o
   8   0  14       25.43       25.13     11.69 o
   9   0  14        0.69        4.42     15.32 o
  10   0  14      152.17      113.91     20.10 o
  11   0  14       69.82       41.34     14.75 o
  12   0  14      399.74      311.92     42.96 o
 -12   1  14       86.11       85.71     36.16 o
 -11   1  14      335.79      266.75     21.07 o
 -10   1  14        1.88        7.53     16.37 o
  -9   1  14     1127.87     1115.25     87.83 o
  -8   1  14      788.44      820.14     46.83 o
  -7   1  14      525.28      528.73     19.55 o
  -6   1  14       18.09       15.57     10.60 o
  -5   1  14      588.58      552.26     18.23 o
  -4   1  14      599.14      618.69     19.27 o
  -3   1  14     8043.16     8066.69    218.40 o
  -2   1  14       74.85       57.42     10.88 o
  -1   1  14      808.16      935.62     30.44 o
   0   1  14        1.58       14.30      8.51 o
   1   1  14      841.99      986.67     56.24 o
   2   1  14       86.89      127.49     18.35 o
   3   1  14     8224.13     8326.86    200.22 o
   4   1  14      582.96      593.17     47.73 o
   5   1  14      540.06      495.17     23.75 o
   6   1  14       13.83       13.52     20.73 o
   7   1  14      552.41      527.55     16.48 o
   8   1  14      793.44      785.91     90.01 o
   9   1  14     1156.17     1062.27    130.76 o
  10   1  14        6.35       -8.13     13.14 o
  11   1  14      347.07      383.78     45.39 o
  12   1  14       94.07       50.85     36.99 o
 -12   2  14      590.82      551.42     48.89 o
 -11   2  14      323.12      330.93     43.47 o
 -10   2  14      226.70      228.77     26.68 o
  -9   2  14      317.31      375.63     23.31 o
  -8   2  14       23.65       14.47      9.90 o
  -7   2  14     1025.42     1076.34     54.36 o
  -6   2  14     1335.75     1355.40     48.82 o
  -5   2  14     1146.24     1225.27     44.00 o
  -4   2  14      348.45      405.50     20.13 o
  -3   2  14      525.90      511.95     13.47 o
  -2   2  14     1769.99     1770.70     38.98 o
  -1   2  14      981.07     1046.80     18.14 o
   0   2  14     1607.41     1615.89     41.65 o
   1   2  14      818.57      860.25     25.42 o
   2   2  14     1772.16     1799.26     48.60 o
   3   2  14      555.35      589.95     18.81 o
   4   2  14      350.19      377.55     23.64 o
   5   2  14     1290.42     1327.30     64.79 o
   6   2  14     1262.47     1236.18     60.41 o
   7   2  14     1017.29      938.17     24.31 o
   8   2  14       36.42       58.39     19.40 o
   9   2  14      329.92      375.09     47.94 o
  10   2  14      210.66      178.75     67.27 o
  11   2  14      330.81      171.82     39.54 o
  12   2  14      588.87      639.73     54.34 o
 -12   3  14       33.61       10.87     23.64 o
 -11   3  14      321.47      295.22     24.16 o
 -10   3  14      232.57      198.55     14.07 o
  -9   3  14      376.52      491.23     60.25 o
  -8   3  14       86.45       96.47     18.21 o
  -7   3  14       66.97       22.19     20.54 o
  -6   3  14      869.95      816.12     22.67 o
  -5   3  14      557.45      563.56     26.17 o
  -4   3  14      467.60      540.97     31.63 o
  -3   3  14     1259.94     1304.88     91.41 o
  -2   3  14     1239.20     1192.60     32.28 o
  -1   3  14      139.75      146.38      7.39 o
   0   3  14      104.96      160.11     11.99 o
   1   3  14       84.78       95.66     13.26 o
   2   3  14     1140.83     1063.92     85.69 o
   3   3  14     1135.20     1216.68     77.34 o
   4   3  14      379.60      413.42     36.87 o
   5   3  14      611.35      556.81     55.86 o
   6   3  14      837.08      809.45     52.39 o
   8   3  14       59.43       62.85      9.72 o
   9   3  14      446.41      476.89     43.41 o
  10   3  14      219.32      156.22     37.52 o
  11   3  14      333.66      394.11     43.28 o
  12   3  14       27.41       85.22     40.05 o
 -12   4  14       20.57      -42.49     32.23 o
 -11   4  14      313.85      322.69     32.85 o
 -10   4  14      128.62      199.03     27.87 o
  -9   4  14       76.75       59.31     14.87 o
  -8   4  14       45.36       68.86     27.65 o
  -7   4  14      819.08      704.84     64.56 o
  -6   4  14     1209.13     1099.33     50.79 o
  -5   4  14      591.05      630.51     38.97 o
  -4   4  14      479.46      425.22     29.95 o
  -3   4  14      116.91      164.23     14.76 o
  -2   4  14      180.09      181.23     12.05 o
  -1   4  14     2116.28     2114.94     82.58 o
   0   4  14      460.30      386.18     16.08 o
   1   4  14     1895.11     1821.53     58.42 o
   2   4  14      214.44      224.37     35.54 o
   3   4  14      110.55       82.24     11.50 o
   4   4  14      521.74      490.98     37.66 o
   5   4  14      530.28      558.63     36.50 o
   6   4  14     1165.04     1074.00     66.76 o
   7   4  14      636.23      690.66     46.15 o
   8   4  14       24.06       15.02     14.35 o
   9   4  14       83.39       69.37     34.03 o
  10   4  14       93.91      244.03     31.07 o
  11   4  14      335.66      220.92     41.12 o
  12   4  14       15.91      -54.61     36.41 o
 -11   5  14      101.51      107.49     19.76 o
 -10   5  14      771.74      698.29     31.97 o
  -9   5  14       71.28       53.06     39.04 o
  -8   5  14      932.63      977.01     65.20 o
  -7   5  14      370.60      279.42     39.39 o
  -6   5  14      167.17      183.21     25.24 o
  -5   5  14      638.27      629.43     65.52 o
  -4   5  14     1579.32     1557.52    102.87 o
  -3   5  14      552.79      581.89     35.02 o
  -2   5  14     2182.66     2303.49     46.91 o
  -1   5  14      141.12      128.20     10.54 o
   0   5  14       38.28       27.23      8.41 o
   1   5  14      185.91      162.43     11.61 o
   2   5  14     2351.45     2281.39     87.28 o
   3   5  14      519.74      481.05     22.17 o
   4   5  14     1737.62     1810.16     42.87 o
   5   5  14      594.10      666.13     37.94 o
   6   5  14      152.45      124.79     18.65 o
   7   5  14      308.09      303.08     18.16 o
   8   5  14      893.59     1081.55     61.27 o
   9   5  14       92.11       70.20     49.48 o
  10   5  14      794.03      831.76     45.72 o
  11   5  14      103.75      202.22     41.86 o
 -11   6  14      203.65      198.35     28.42 o
 -10   6  14      105.00      128.79     34.75 o
  -9   6  14       20.02       41.05     17.35 o
  -8   6  14       13.83       15.79     12.97 o
  -7   6  14      871.27      757.32     80.03 o
  -6   6  14       92.63      106.85     12.26 o
  -5   6  14     2958.55     2751.36    289.38 o
  -4   6  14       29.60       31.63     11.00 o
  -3   6  14      301.57      326.05     32.38 o
  -2   6  14      374.43      383.66     16.81 o
  -1   6  14     2220.36     2081.66    112.42 o
   0   6  14        0.10       -7.59     10.92 o
   1   6  14     2051.95     2141.19     54.35 o
   2   6  14      399.54      393.38     29.57 o
   3   6  14      306.24      352.10     62.52 o
   4   6  14       22.52       14.71     12.38 o
   5   6  14     3035.85     3210.93     74.70 o
   6   6  14      101.67      120.69     54.93 o
   7   6  14      783.77      835.92     40.21 o
   8   6  14        7.02        7.33     30.23 o
   9   6  14       22.14       49.74     16.01 o
  10   6  14       95.60       44.62     62.61 o
 -11   7  14      108.93      108.29     29.98 o
 -10   7  14      398.63      355.08     41.84 o
  -9   7  14      134.89      163.01     22.10 o
  -8   7  14      661.52      695.12    161.18 o
  -7   7  14       22.86        8.50     11.13 o
  -6   7  14       34.69       52.79     34.59 o
  -5   7  14      484.36      480.02     51.67 o
  -4   7  14     3071.61     2911.18    261.21 o
  -3   7  14       76.69       82.89      8.39 o
  -2   7  14     2883.53     2725.44    109.83 o
  -1   7  14      259.10      226.57     13.82 o
   0   7  14      174.16      237.20     26.59 o
   1   7  14      279.28      263.00     13.23 o
   2   7  14     2895.82     2984.39     89.91 o
   3   7  14       71.27      113.89     24.80 o
   4   7  14     3246.66     3718.47    205.98 o
   5   7  14      488.26      539.82     22.40 o
   6   7  14       36.24       61.86     28.06 o
   7   7  14       10.17       17.40     22.43 o
   8   7  14      664.89      645.74     84.74 o
   9   7  14      139.12      208.80     17.63 o
  10   7  14      436.56      490.74     73.10 o
  11   7  14      126.88      212.83     43.51 o
 -10   8  14       86.35       20.91     20.81 o
  -9   8  14       60.10      104.98     29.47 o
  -8   8  14       77.68      195.99     32.05 o
  -7   8  14      526.74      530.53     71.54 o
  -6   8  14      413.70      473.04     47.00 o
  -5   8  14      633.35      662.50     90.39 o
  -4   8  14      221.23      191.64     16.73 o
  -3   8  14      399.53      433.58     38.85 o
  -2   8  14      375.80      316.51     26.92 o
  -1   8  14      211.65      165.59     29.14 o
   0   8  14       69.53       56.81     13.15 o
   1   8  14      307.19      295.75     14.27 o
   2   8  14      336.36      277.89     38.60 o
   3   8  14      429.65      501.64     61.20 o
   4   8  14      266.02      250.80     23.27 o
   5   8  14      638.28      871.65     87.53 o
   6   8  14      427.41      423.67     19.55 o
   7   8  14      472.84      487.60     30.86 o
   8   8  14       77.22       40.38     18.03 o
   9   8  14       66.14       85.09     28.42 o
  10   8  14       72.86       15.44     39.66 o
  -9   9  14      447.31      482.54     42.93 o
  -8   9  14      389.70      389.39     64.69 o
  -7   9  14      240.42      299.43     84.42 o
  -6   9  14        0.71       -2.00     10.03 o
  -5   9  14      154.66      145.79     20.09 o
  -4   9  14     1220.76     1134.50    118.67 o
  -3   9  14     1286.63     1200.28     83.80 o
  -2   9  14      939.26      895.88     79.51 o
  -1   9  14     2190.62     1895.79    215.29 o
   0   9  14      249.67      226.64     21.71 o
   1   9  14     2103.17     2241.19    104.91 o
   2   9  14      925.97     1015.54    102.06 o
   3   9  14     1240.50     1142.09    240.68 o
   4   9  14     1223.87     1254.95    169.25 o
   5   9  14      153.42      155.24     45.90 o
   6   9  14        1.87       -3.56     20.79 o
   7   9  14      213.90      219.70     21.21 o
   8   9  14      387.65      420.14     30.36 o
   9   9  14      404.07      371.25     89.85 o
  -9  10  14        1.72       37.09     24.13 o
  -8  10  14       77.86      148.62     31.12 o
  -7  10  14      122.68      138.09     20.28 o
  -6  10  14      203.36      263.66     21.50 o
  -5  10  14      163.15      183.73     16.49 o
  -4  10  14      125.02      122.18     11.80 o
  -3  10  14      143.35      150.65     33.39 o
  -2  10  14      388.63      395.31     77.12 o
  -1  10  14       15.43       20.08     15.13 o
   0  10  14      342.38      325.73     38.64 o
   1  10  14       43.08       27.94     16.19 o
   2  10  14      448.94      439.29     61.80 o
   3  10  14      161.47      193.72     20.55 o
   4  10  14      111.58      125.01     31.33 o
   5  10  14      134.24      175.24     54.98 o
   6  10  14      259.78      287.82     32.12 o
   7  10  14      162.10      223.57     26.10 o
   8  10  14      105.87      147.73     92.04 o
   9  10  14        4.41       22.48     36.54 o
  -8  11  14       17.27       -6.00     27.30 o
  -7  11  14      137.80      181.40     26.85 o
  -6  11  14       55.95        6.48     20.43 o
  -5  11  14      170.63      148.02     37.10 o
  -4  11  14      262.76      263.60     28.05 o
  -3  11  14      840.16      783.69    170.16 o
  -2  11  14       61.68       89.09     51.28 o
  -1  11  14      265.07      238.42     45.30 o
   0  11  14       28.26      -14.42     18.67 o
   1  11  14      342.03      293.55     37.15 o
   2  11  14       51.03       95.69     38.97 o
   3  11  14      824.01      907.70     53.58 o
   4  11  14      248.75      252.85     67.90 o
   5  11  14      161.49      131.03     29.34 o
   6  11  14       38.45       54.15     30.17 o
   7  11  14      156.97      206.63     37.18 o
   8  11  14       13.09       46.44     34.87 o
  -6  12  14      446.38      539.24     43.55 o
  -5  12  14        1.35        8.87     21.47 o
  -4  12  14      232.70      293.12     72.81 o
  -3  12  14       13.22       28.27     17.06 o
  -2  12  14      196.82      140.85     57.41 o
  -1  12  14       20.12       20.87     19.02 o
   0  12  14      915.37      787.39    102.08 o
   1  12  14       28.20       18.92      8.55 o
   2  12  14      245.39      224.29     30.76 o
   3  12  14       22.15       27.55     23.03 o
  -5  13  14      443.59      702.13     54.25 o
  -4  13  14       12.67       62.51     32.30 o
  -3  13  14      522.65      586.02     47.25 o
  -2  13  14       18.10        3.92     13.50 o
  -1  13  14      151.47       98.98     14.28 o
   0  13  14      154.25       99.29     26.09 o
   1  13  14      189.05      187.67     64.10 o
   2  13  14       19.19       15.06     17.19 o
   3  13  14      489.20      579.21     57.86 o
   4  13  14        8.27       20.31     25.38 o
   5  13  14      444.89      364.36     38.38 o
  -2  14  14        3.06       20.35     23.77 o
  -1  14  14      134.92      118.02     18.91 o
   0  14  14      798.32      874.70    245.82 o
   1  14  14      131.55      105.57     17.87 o
   2  14  14       14.12       -7.74     18.31 o
   1   0  15       25.12       24.17      7.95 o
   2   0  15     4272.69     4382.86    108.44 o
   3   0  15       30.98       31.45     11.60 o
   4   0  15     3461.67     3512.08    176.77 o
   5   0  15     2326.26     2350.60     96.88 o
   6   0  15     1058.60      992.81     36.74 o
   7   0  15      356.86      309.58     13.64 o
   8   0  15      784.29      841.40     31.88 o
   9   0  15       37.88       31.47     10.64 o
  10   0  15      839.73      812.44     69.87 o
  11   0  15        8.88      -51.50     34.33 o
 -11   1  15      721.24      646.35     52.18 o
 -10   1  15       32.77       29.97     18.73 o
  -9   1  15       11.28       11.44     19.23 o
  -8   1  15      107.52      116.57     20.24 o
  -7   1  15     2887.20     2849.90     87.65 o
  -6   1  15      446.74      465.10     22.29 o
  -5   1  15      766.19      758.50     34.20 o
  -4   1  15      945.26      995.62     59.97 o
  -3   1  15      549.77      516.17     33.31 o
  -2   1  15      636.79      614.50     22.77 o
  -1   1  15     2400.09     2354.38     50.85 o
   0   1  15        1.26       -5.65      9.43 o
   1   1  15     2502.68     2620.55     98.76 o
   2   1  15      617.01      583.88     86.04 o
   3   1  15      556.26      618.76     23.98 o
   4   1  15      951.17     1011.09     52.05 o
   5   1  15      811.25      729.29     29.61 o
   6   1  15      445.54      465.46     23.02 o
   7   1  15     2854.47     2670.88     50.96 o
   8   1  15       91.57       82.72     25.17 o
   9   1  15       10.35        9.42     14.49 o
  10   1  15       37.71       35.46     17.18 o
  11   1  15      713.40      628.30     50.79 o
  12   1  15       68.98      113.97     34.64 o
 -12   2  15       55.48       75.22     36.10 o
 -11   2  15       19.06       19.94     17.70 o
 -10   2  15      829.28      779.23     73.38 o
  -9   2  15       93.89      101.92     12.28 o
  -8   2  15      396.33      438.81     45.53 o
  -7   2  15      183.15      142.80     14.26 o
  -6   2  15      866.31      882.75     39.07 o
  -5   2  15      161.99      149.42      9.90 o
  -4   2  15     2578.57     2476.44    182.01 o
  -3   2  15     1056.39     1050.22     38.49 o
  -2   2  15     5113.45     5295.57    123.20 o
  -1   2  15     2153.04     2150.93     55.35 o
   0   2  15       47.62       57.02     16.79 o
   1   2  15     2069.97     1965.01     58.37 o
   2   2  15     5030.75     5442.53    107.96 o
   3   2  15     1050.65     1040.03     25.36 o
   4   2  15     2553.45     2601.38    148.78 o
   5   2  15      190.64      186.09     14.29 o
   6   2  15      873.55      892.89     36.36 o
   7   2  15      220.51      242.53     14.75 o
   8   2  15      391.69      474.38     32.70 o
   9   2  15       63.34       62.95     12.70 o
  10   2  15      840.55      725.37     85.34 o
  11   2  15       10.29       37.39     26.05 o
  12   2  15       58.10       59.34     28.62 o
 -12   3  15      330.11      298.84     40.98 o
 -11   3  15      175.88       37.38     92.12 o
 -10   3  15       74.82       60.22     19.13 o
  -9   3  15      131.31      182.43     21.71 o
  -8   3  15      175.69      165.25     24.47 o
  -7   3  15     1232.70     1122.40     67.58 o
  -6   3  15     2061.17     1987.48     99.36 o
  -5   3  15      540.23      587.47     35.23 o
  -4   3  15      794.06      823.96     49.09 o
  -3   3  15        0.67      -17.04     11.36 o
  -2   3  15     1481.64     1686.45     47.13 o
  -1   3  15     1691.61     1713.63     44.73 o
   0   3  15     1583.32     1584.95     28.53 o
   1   3  15     1847.31     2034.38     45.28 o
   2   3  15     1306.83     1449.53    126.16 o
   3   3  15        0.85      -17.99     11.99 o
   4   3  15      775.22      830.10     79.51 o
   5   3  15      449.03      513.34     59.37 o
   6   3  15     2292.59     2260.38    144.73 o
   7   3  15     1126.98     1126.87     59.00 o
   8   3  15      160.89      178.00     36.41 o
   9   3  15      124.33      135.53     18.27 o
  10   3  15       63.83        4.67     23.77 o
  11   3  15      195.73      222.82     40.32 o
  12   3  15      325.20      319.53     43.68 o
 -11   4  15      256.51      333.52     25.29 o
 -10   4  15      124.12       59.43     33.14 o
  -9   4  15      807.23      769.41     55.52 o
  -8   4  15       72.37       57.12     17.79 o
  -7   4  15       44.82       32.15     12.16 o
  -6   4  15       29.39       50.37     14.73 o
  -5   4  15      690.19      717.72     78.44 o
  -4   4  15      607.40      666.74     21.21 o
  -3   4  15      696.24      706.12     58.83 o
  -2   4  15     1390.32     1491.33     39.64 o
  -1   4  15     1131.80     1078.56     20.50 o
   0   4  15       36.17       64.84     11.86 o
   1   4  15     1182.58     1112.35     60.15 o
   2   4  15     1512.64     1399.09     36.63 o
   3   4  15      738.87      766.78     31.45 o
   4   4  15      641.61      624.96     38.94 o
   5   4  15      717.93      759.94     41.01 o
   6   4  15       23.91        3.93     12.50 o
   7   4  15       74.89        0.35     19.91 o
   8   4  15       55.51       50.45     16.34 o
   9   4  15      872.07      968.13    136.73 o
  10   4  15      129.88      237.62     24.06 o
  11   4  15      269.85      211.52     41.88 o
 -11   5  15        2.57       -2.48     53.07 o
 -10   5  15      460.04      397.57     27.43 o
  -9   5  15      151.54       89.25     38.75 o
  -8   5  15      282.95      294.37     49.62 o
  -7   5  15      129.17      160.67     39.15 o
  -6   5  15     1668.44     1517.39    108.29 o
  -5   5  15      145.47      135.97     15.86 o
  -4   5  15      930.82     1018.79     81.43 o
  -3   5  15      129.54      144.31     17.26 o
  -2   5  15     1618.56     1637.49    104.91 o
  -1   5  15      528.17      539.19     30.77 o
   0   5  15     1258.57     1240.67     56.03 o
   1   5  15      615.00      629.56     44.41 o
   2   5  15     1697.95     1920.63    218.63 o
   3   5  15      139.48      139.68     18.11 o
   4   5  15     1038.30     1138.15     96.52 o
   5   5  15      156.23      188.24     15.67 o
   6   5  15     1625.51     1725.85     94.39 o
   7   5  15      120.73      112.35     25.56 o
   8   5  15      220.85      294.21     36.13 o
   9   5  15      144.64      109.36     16.55 o
  10   5  15      474.64      486.14    146.97 o
  11   5  15        7.45       99.81     37.55 o
 -11   6  15      253.47      255.82     25.76 o
 -10   6  15       96.57      119.74     20.72 o
  -9   6  15     1282.17     1317.15    194.46 o
  -8   6  15      411.53      422.55     40.69 o
  -7   6  15      489.58      506.68     32.75 o
  -6   6  15       18.69      -14.91     15.63 o
  -5   6  15     1265.27     1304.16    139.50 o
  -4   6  15       87.20       46.55     21.32 o
  -3   6  15     1935.14     1895.10    108.62 o
  -2   6  15      224.67      216.82     14.29 o
  -1   6  15      740.83      767.84     50.87 o
   0   6  15        0.48      -12.89     10.28 o
   1   6  15      756.93      833.49     68.38 o
   2   6  15      209.31      215.16     52.49 o
   3   6  15     1898.02     2058.37    296.52 o
   4   6  15       82.47      136.08     19.97 o
   5   6  15     1252.34     1333.04     81.10 o
   6   6  15       22.90       12.95     24.65 o
   7   6  15      450.25      465.10     32.59 o
   8   6  15      424.12      435.17     20.78 o
   9   6  15     1288.66     1365.25     37.18 o
  10   6  15      100.17       38.32     22.48 o
  11   6  15      252.19      182.31     41.35 o
 -10   7  15      178.84      175.05     27.67 o
  -9   7  15       39.95       83.90     46.90 o
  -8   7  15      323.01      334.66     53.30 o
  -7   7  15       97.30       76.23     14.61 o
  -6   7  15     1174.67     1195.84    163.32 o
  -5   7  15      245.77      217.50     30.52 o
  -4   7  15     1156.12     1086.45     82.33 o
  -3   7  15      172.25      168.21     28.24 o
  -2   7  15      590.84      592.00     31.47 o
  -1   7  15      202.01      186.64     17.95 o
   0   7  15     2485.07     2408.42    203.75 o
   1   7  15      179.83      160.71     18.61 o
   2   7  15      619.84      696.09     75.37 o
   3   7  15      176.88      165.03     19.22 o
   4   7  15     1276.65     1200.86     69.95 o
   5   7  15      238.93      217.79     15.56 o
   6   7  15     1139.02     1220.85     32.21 o
   7   7  15       96.92      105.94     19.69 o
   8   7  15      372.07      400.48     24.77 o
   9   7  15       34.80      -19.10     28.81 o
  10   7  15      204.73      189.95     60.18 o
 -10   8  15       59.81       53.41     44.19 o
  -9   8  15      612.39      686.94    109.48 o
  -8   8  15      235.38      287.18     34.81 o
  -7   8  15      155.29      215.53     32.80 o
  -6   8  15       25.41       45.31     22.68 o
  -5   8  15       84.35       79.02     22.15 o
  -4   8  15     1191.99     1142.73     75.01 o
  -3   8  15     2490.71     2397.36    164.70 o
  -2   8  15     1309.58     1299.46     77.20 o
  -1   8  15     1400.70     1169.70    138.06 o
   0   8  15        0.29        2.17     26.17 o
   1   8  15     1323.67     1334.28     61.46 o
   2   8  15     1224.70     1394.38     78.83 o
   3   8  15     2455.00     2560.46     61.36 o
   4   8  15     1186.62     1189.08    101.32 o
   5   8  15       94.31      120.29     21.42 o
   6   8  15       28.93       23.12     13.49 o
   7   8  15      111.94      108.02     27.85 o
   8   8  15      219.75      192.30     36.15 o
   9   8  15      582.93      532.26     56.49 o
  10   8  15       52.26       14.71     36.44 o
  -9   9  15      156.74      253.42     34.71 o
  -8   9  15      149.14      190.83     24.78 o
  -7   9  15      281.09      255.65     20.53 o
  -6   9  15      330.28      287.95     26.44 o
  -5   9  15      178.79      160.58     24.02 o
  -4   9  15      203.35      203.97     18.07 o
  -3   9  15      315.84      313.16     37.03 o
  -2   9  15      788.10      795.35    147.79 o
  -1   9  15      575.93      509.35     84.20 o
   0   9  15      304.19      270.66     39.34 o
   1   9  15      603.69      672.11     48.46 o
   2   9  15      890.30      896.45     52.88 o
   3   9  15      332.61      294.43     66.10 o
   4   9  15      162.95      147.18     41.17 o
   5   9  15      247.23      261.61     34.36 o
   6   9  15      250.18      251.80     40.60 o
   7   9  15      285.29      279.03     39.78 o
   8   9  15      161.69      167.38     43.30 o
   9   9  15      156.32      100.20     63.86 o
  -8  10  15      197.92      246.31     36.82 o
  -7  10  15      161.69      196.74     38.88 o
  -6  10  15       79.27       87.36     20.46 o
  -5  10  15      116.18      113.97     16.09 o
  -4  10  15      532.26      483.97     56.59 o
  -3  10  15      531.23      533.00     48.68 o
  -2  10  15      713.40      617.40    129.35 o
  -1  10  15      442.58      380.47     26.80 o
   0  10  15      263.68      253.76     22.77 o
   1  10  15      495.40      436.17     16.00 o
   2  10  15      624.20      588.79     50.52 o
   3  10  15      503.73      591.30     48.53 o
   4  10  15      520.32      539.51     27.08 o
   5  10  15      123.67      125.37     21.47 o
   6  10  15       80.86       44.37     19.89 o
   7  10  15      172.49      156.01     34.87 o
   8  10  15      222.96      159.26     37.79 o
  -7  11  15      303.14      343.71     50.21 o
  -6  11  15       85.97       31.60     17.00 o
  -5  11  15      140.62      106.94     29.25 o
  -4  11  15       47.67       69.24     12.06 o
  -3  11  15        9.98      -23.28     15.52 o
  -2  11  15       15.21       10.71     42.44 o
  -1  11  15      160.11      138.60     15.79 o
   0  11  15        8.26      -11.63     10.07 o
   1  11  15       93.49       88.20     33.17 o
   2  11  15       23.31       32.82     22.41 o
   3  11  15        8.93        9.42     51.36 o
   4  11  15       62.99       55.41     26.94 o
   5  11  15      150.30      203.99     32.85 o
   6  11  15       72.24      110.57     33.02 o
   7  11  15      271.26      160.69     34.28 o
  -6  12  15       83.77      123.64     33.56 o
  -5  12  15       96.95      102.39     30.48 o
  -4  12  15      502.71      546.35     43.64 o
  -2  12  15      712.57      553.59    200.53 o
  -1  12  15       73.39       77.58     29.57 o
   0  12  15       89.39      122.22     15.24 o
   1  12  15       74.02       71.62     25.57 o
   2  12  15      768.22      854.16     96.42 o
   3  12  15        5.06       16.04     23.18 o
   5  12  15       88.60       70.85     28.44 o
   6  12  15       85.78       20.05     30.44 o
  -4  13  15        1.48      -43.07     34.66 o
  -3  13  15      212.29      377.01     40.72 o
  -2  13  15      117.23       86.78     32.00 o
  -1  13  15      640.70      532.79    135.82 o
   0  13  15       92.22       59.99     10.34 o
   1  13  15      626.22      743.61     72.56 o
   2  13  15      107.36       73.52     19.13 o
   3  13  15      208.94      175.24     19.25 o
   4  13  15        2.87       26.66     25.92 o
  -1  14  15      124.76      125.48     36.82 o
   0  14  15       21.27       18.26     44.28 o
   1  14  15      116.82      110.81     16.72 o
   0   0  16     5324.23     5303.54    601.40 o
   1   0  16      720.12      836.39     37.27 o
   2   0  16     1948.57     2111.09     64.59 o
   3   0  16     2549.13     2472.93     98.86 o
   4   0  16      426.32      427.49     23.51 o
   5   0  16      838.65      913.19     20.89 o
   6   0  16     3690.28     3609.50    255.41 o
   7   0  16      148.26      169.37     27.37 o
   8   0  16      520.72      552.51     22.45 o
   9   0  16      204.40      213.77     28.69 o
  10   0  16      130.13      145.45     19.51 o
  11   0  16       26.33      -10.30     32.38 o
  12   0  16      608.29      447.12     48.32 o
 -11   1  16      331.75      322.61     43.61 o
 -10   1  16      105.56      131.96     36.19 o
  -9   1  16      543.56      613.25     27.05 o
  -8   1  16      484.39      457.61     19.44 o
  -7   1  16     1553.77     1600.38     87.81 o
  -6   1  16      208.23      190.35     27.86 o
  -5   1  16     1460.98     1468.92     34.72 o
  -4   1  16      203.36      221.40     13.36 o
  -3   1  16     7457.42     7833.04    422.95 o
  -2   1  16       21.84       13.92      9.51 o
  -1   1  16      372.87      373.95     14.80 o
   0   1  16      243.62      286.41     11.37 o
   1   1  16      394.99      353.88     15.65 o
   2   1  16       31.27       69.00     10.56 o
   3   1  16     7692.32     8404.52    272.26 o
   4   1  16      200.55      212.16     11.22 o
   5   1  16     1560.11     1643.06     69.48 o
   6   1  16      205.48      180.39     39.96 o
   7   1  16     1565.74     1708.20     63.30 o
   8   1  16      439.53      429.56     44.85 o
   9   1  16      606.19      634.00     56.47 o
  10   1  16       86.67      103.73     12.78 o
  11   1  16      385.43      320.22     42.98 o
 -11   2  16      250.63      196.85     38.51 o
  -9   2  16      135.55      131.82     23.17 o
  -8   2  16      735.44      728.68     37.77 o
  -7   2  16      645.13      658.83     43.91 o
  -6   2  16     1320.72     1332.52     90.81 o
  -5   2  16      386.05      389.99     27.30 o
  -4   2  16      436.77      376.46     16.45 o
  -3   2  16      830.67      858.65     32.42 o
  -2   2  16      790.02      754.73     32.88 o
  -1   2  16      335.83      333.65     19.99 o
   0   2  16      851.62      962.16     30.33 o
   1   2  16      290.09      295.87     16.70 o
   2   2  16      755.93      746.00    100.39 o
   3   2  16      825.43      808.05     61.06 o
   4   2  16      343.12      311.73     16.82 o
   5   2  16      471.34      502.77     14.06 o
   6   2  16     1230.52     1267.46     71.59 o
   7   2  16      778.25      800.79     24.35 o
   8   2  16      685.38      754.35     63.71 o
   9   2  16      131.68      121.38     22.54 o
  10   2  16       12.07       -8.04     53.58 o
  11   2  16      221.08      263.60     40.45 o
 -10   3  16      408.73      369.48     25.15 o
  -9   3  16      518.06      545.48     92.88 o
  -8   3  16      597.45      570.72     41.17 o
  -7   3  16      692.39      768.42     44.90 o
  -6   3  16       16.22      -15.02     14.61 o
  -5   3  16      385.24      417.36     15.44 o
  -4   3  16      808.99      813.09     70.70 o
  -3   3  16     1665.39     1757.82     42.28 o
  -2   3  16     1278.60     1332.71     45.21 o
  -1   3  16      354.11      395.26     11.40 o
   0   3  16      337.52      445.70     11.68 o
   1   3  16      269.30      263.76     12.94 o
   2   3  16     1045.25     1093.91     55.78 o
   3   3  16     1597.30     1600.57     91.33 o
   4   3  16      805.50      837.54     61.67 o
   5   3  16      409.80      462.02     48.02 o
   6   3  16       16.21       12.80     16.12 o
   7   3  16      659.15      667.47     26.41 o
   8   3  16      638.69      625.61     44.93 o
   9   3  16      513.34      532.49     62.35 o
  10   3  16      385.07      347.59     95.16 o
 -11   4  16      294.66      170.26     21.84 o
 -10   4  16      151.56      124.62     18.75 o
  -9   4  16      136.06      155.18     26.30 o
  -8   4  16      102.94      149.98     36.36 o
  -7   4  16      689.06      826.76     41.44 o
  -6   4  16     1001.50      943.51     87.41 o
  -5   4  16     2066.75     2062.99    232.11 o
  -4   4  16        2.36       -3.78     12.24 o
  -3   4  16      896.07      871.74     35.88 o
  -2   4  16     1009.85      971.99     26.55 o
  -1   4  16     2835.03     2934.42     38.84 o
   0   4  16        5.35        0.38      6.74 o
   1   4  16     2764.46     2904.73     99.64 o
   2   4  16      990.21      999.06     31.25 o
   3   4  16      890.93      950.68     42.32 o
   4   4  16        9.26        6.81     12.79 o
   5   4  16     2023.79     2109.09     66.96 o
   6   4  16      929.63      965.41     81.90 o
   7   4  16      568.35      629.11     46.61 o
   8   4  16       78.86       31.50     23.25 o
   9   4  16      133.63      242.28     31.14 o
  10   4  16      164.67      122.95     21.92 o
  11   4  16      295.33      197.06     40.79 o
 -11   5  16       38.18      -12.52     21.49 o
 -10   5  16      299.35      337.79     33.76 o
  -9   5  16      390.31      444.92     58.24 o
  -8   5  16      694.92      652.06     47.20 o
  -7   5  16      687.54      629.33     69.91 o
  -6   5  16       78.43      142.81     33.54 o
  -5   5  16      240.22      207.89     21.35 o
  -4   5  16     2913.92     2993.08    173.65 o
  -3   5  16       87.64       58.86     13.40 o
  -2   5  16     1415.33     1230.92     98.97 o
  -1   5  16      921.45      849.51     30.51 o
   0   5  16       93.31      105.08      9.89 o
   1   5  16      977.22      927.09     42.73 o
   2   5  16     1503.65     1475.99     40.67 o
   3   5  16       95.11       83.89     14.09 o
   4   5  16     2983.01     3018.31    135.89 o
   5   5  16      207.20      217.73     16.29 o
   6   5  16       73.00      136.82     24.47 o
   7   5  16      668.62      705.75     25.27 o
   8   5  16      739.29      844.74     70.20 o
   9   5  16      439.96      473.29     25.53 o
  10   5  16      280.93      214.42     24.96 o
  11   5  16       45.55       48.83     37.43 o
 -10   6  16       46.92       47.89     31.15 o
  -9   6  16        0.14      -17.69     18.33 o
  -8   6  16      426.42      427.36     59.41 o
  -7   6  16      950.47      825.58     67.65 o
  -6   6  16      215.50      214.58     16.93 o
  -5   6  16     2786.43     2658.19    316.41 o
  -4   6  16       21.85       31.48     22.29 o
  -3   6  16      736.77      859.26     21.35 o
  -2   6  16      380.30      354.37     14.21 o
  -1   6  16     2855.87     2824.57    146.92 o
   0   6  16       59.12       74.96     19.32 o
   1   6  16     2853.88     2949.26    151.73 o
   2   6  16      373.13      376.97     25.89 o
   3   6  16      731.11      877.81    129.44 o
   4   6  16       22.54       32.72     22.77 o
   5   6  16     2812.01     2822.37    230.51 o
   6   6  16      227.52      248.53     17.97 o
   7   6  16     1033.55     1151.04     32.19 o
   8   6  16      444.78      489.70     28.83 o
   9   6  16        0.09       60.39     18.29 o
  10   6  16       48.23       32.35     21.23 o
 -10   7  16      412.04      429.80     59.74 o
  -9   7  16       37.29      -37.77     31.28 o
  -8   7  16      731.92      729.50    133.43 o
  -7   7  16       66.28       75.56     26.75 o
  -6   7  16      139.31      144.15     30.49 o
  -5   7  16      604.94      494.09     69.51 o
  -4   7  16     1850.33     1832.78    132.66 o
  -3   7  16     1069.31     1096.04     48.03 o
  -2   7  16     2910.07     3115.21     72.95 o
  -1   7  16       84.79       43.71     12.20 o
   0   7  16      167.61      173.62     33.12 o
   1   7  16       82.02       51.08     24.54 o
   2   7  16     2758.22     2720.91    410.99 o
   3   7  16     1086.78     1255.93    160.38 o
   4   7  16     1829.11     1924.41    337.52 o
   5   7  16      642.75      642.53     96.66 o
   6   7  16      141.54      226.65     25.20 o
   7   7  16       63.00       59.49     17.80 o
   8   7  16      718.47      719.23     26.47 o
   9   7  16       42.71       17.51     42.30 o
  10   7  16      381.98      572.16     34.65 o
  -9   8  16       24.66       -6.80     19.84 o
  -8   8  16      251.29      282.65     70.83 o
  -7   8  16      876.56     1094.00     71.67 o
  -6   8  16      150.27      163.21     18.35 o
  -5   8  16      643.72      587.97     56.16 o
  -4   8  16       52.13       73.84     12.29 o
  -3   8  16      339.51      297.38     22.67 o
  -2   8  16      511.03      506.96     23.75 o
  -1   8  16     1539.43     1425.54    195.80 o
   0   8  16      231.74      243.61     18.20 o
   1   8  16     1774.94     1798.38    100.65 o
   2   8  16      452.22      412.63     47.99 o
   3   8  16      348.53      404.72     61.27 o
   4   8  16       68.65      112.72     20.31 o
   5   8  16      607.46      571.00    117.49 o
   6   8  16      196.70      241.90     45.37 o
   7   8  16      839.71      993.54     72.46 o
   8   8  16      256.08      349.03     24.88 o
   9   8  16       24.42       -5.13     23.83 o
  -9   9  16       86.51      188.04     79.87 o
  -8   9  16      210.90      230.06     24.72 o
  -7   9  16       33.27       35.47     18.92 o
  -6   9  16       92.46       75.86     12.20 o
  -5   9  16       32.32       51.79     27.93 o
  -4   9  16      452.76      422.32     35.68 o
  -3   9  16      379.28      344.95     47.44 o
  -2   9  16      318.52      271.05     37.85 o
  -1   9  16     1881.90     2004.10     67.01 o
   0   9  16       44.80        7.94     19.05 o
   1   9  16     1736.37     1720.29    147.34 o
   2   9  16      311.01      327.59     19.28 o
   3   9  16      314.04      272.60     22.35 o
   4   9  16      406.96      371.14     31.48 o
   5   9  16       17.24        3.22     21.83 o
   6   9  16       91.58      151.49     34.22 o
   7   9  16       22.27       23.91     21.72 o
   8   9  16      249.50      311.57     37.46 o
   9   9  16       61.16       48.38     38.06 o
  -8  10  16      344.15      471.83     42.69 o
  -7  10  16      181.89      205.14     18.71 o
  -6  10  16      461.10      448.03     92.11 o
  -5  10  16      159.09      188.30     36.84 o
  -4  10  16       33.65       10.67     10.23 o
  -3  10  16      156.11      192.29     33.32 o
  -2  10  16      315.93      314.56     62.74 o
  -1  10  16      127.39      113.38     22.47 o
   0  10  16     1429.12     1546.39    141.88 o
   1  10  16      197.01      209.41     15.84 o
   2  10  16      246.01      288.30     31.92 o
   3  10  16      150.31      194.23     20.80 o
   4  10  16       36.48       45.27     22.95 o
   5  10  16      136.02       87.06     38.96 o
   6  10  16      557.18      566.53     30.34 o
   7  10  16      236.68      300.80     35.30 o
   8  10  16      348.06      306.86     34.64 o
  -7  11  16      214.59      239.85     31.79 o
  -6  11  16       28.58       12.56     30.31 o
  -5  11  16      121.48      195.58     33.56 o
  -4  11  16       91.36       96.44     29.38 o
  -3  11  16     1199.20     1071.76    471.97 o
  -2  11  16       97.69      133.84     15.68 o
  -1  11  16      308.52      239.05     51.42 o
   0  11  16       11.41        6.32     11.82 o
   1  11  16      370.48      405.64     20.11 o
   2  11  16      106.14      119.41     24.87 o
   3  11  16     1304.85     1263.70     54.08 o
   4  11  16       82.96       46.21     24.59 o
   5  11  16      145.33      257.35     35.04 o
   6  11  16       32.98      -34.35     30.34 o
   7  11  16      244.52      217.71     38.17 o
  -5  12  16       75.57       58.03     28.52 o
  -4  12  16       59.00      -10.49     21.36 o
  -3  12  16       36.12      124.55     32.53 o
  -2  12  16      145.39      185.20    132.03 o
  -1  12  16       48.15       18.97     15.65 o
   0  12  16      873.57      800.07     98.13 o
   1  12  16       49.86       34.58     17.89 o
   2  12  16      141.57      190.15     35.35 o
   3  12  16       36.06       40.03     23.48 o
   4  12  16       54.57       48.19     26.58 o
  -4  13  16       42.60      -48.62     34.16 o
  -3  13  16      808.19     1000.25     58.98 o
  -2  13  16        9.08      -39.71     31.90 o
  -1  13  16      244.28      241.53     44.52 o
   0  13  16        0.05        6.75     16.26 o
   1  13  16      229.22      179.93     17.24 o
   2  13  16        7.70      -13.69     12.75 o
   3  13  16      738.70      695.27     30.90 o
   1   0  17      438.16      526.89     15.82 o
   2   0  17     1556.18     1663.88     56.87 o
   3   0  17      336.72      337.90     18.70 o
   4   0  17     3066.97     3312.41     99.86 o
   5   0  17       96.83      126.29     48.55 o
   6   0  17      202.21      224.63     14.57 o
   7   0  17      314.24      283.86     17.89 o
   8   0  17     1602.08     1666.65    101.72 o
   9   0  17        7.80        7.94     28.33 o
  10   0  17      787.43      766.39     52.80 o
  11   0  17      475.30      260.12     38.23 o
 -11   1  17      353.37      263.22     41.25 o
 -10   1  17       38.91        5.48     33.73 o
  -9   1  17       62.18       42.16     13.44 o
  -8   1  17       76.75       82.56     21.18 o
  -7   1  17      769.51      822.13     27.55 o
  -6   1  17      232.50      229.64     17.84 o
  -5   1  17      772.37      750.15     31.35 o
  -4   1  17      105.04      108.68     15.47 o
  -3   1  17       14.38       10.81     18.27 o
  -2   1  17      913.15      978.57     30.42 o
  -1   1  17     3797.92     3890.79    189.42 o
   0   1  17      285.64      297.40     14.75 o
   1   1  17     3900.95     4099.99    143.91 o
   2   1  17      871.19      852.67     21.81 o
   3   1  17       11.29       18.18     16.13 o
   4   1  17       99.78      133.61     19.55 o
   5   1  17      795.11      820.36     37.91 o
   6   1  17      258.08      288.99     12.78 o
   7   1  17      719.20      759.39     34.11 o
   8   1  17       51.91       53.25     11.07 o
  10   1  17       29.53      -49.96     33.31 o
  11   1  17      357.78      261.85     35.09 o
 -11   2  17      100.58       95.10     28.75 o
 -10   2  17      742.92      652.74     55.61 o
  -9   2  17       33.15       42.33     16.45 o
  -8   2  17     1050.48      997.28     89.93 o
  -7   2  17      261.77      223.22     37.48 o
  -6   2  17      534.42      513.62     29.91 o
  -5   2  17       76.03       49.82     11.43 o
  -4   2  17     1071.76     1017.96     48.47 o
  -3   2  17      803.47      886.63     43.34 o
  -2   2  17     2171.07     2115.53     49.37 o
  -1   2  17      667.45      754.26     26.93 o
   0   2  17      624.28      688.09     20.38 o
   1   2  17      585.30      626.64     31.88 o
   2   2  17     2329.50     2197.49    218.39 o
   3   2  17      703.18      813.32     27.47 o
   4   2  17     1053.78     1215.84     48.30 o
   5   2  17      117.04      127.31     16.04 o
   6   2  17      570.07      652.22     37.76 o
   7   2  17      264.93      210.47     15.98 o
   8   2  17     1125.42     1111.49     82.74 o
   9   2  17       24.57       30.55     17.57 o
  10   2  17      785.70      684.25     49.95 o
  11   2  17       79.68       27.30     33.14 o
 -11   3  17      195.56      173.29     36.52 o
 -10   3  17       27.11       15.02     25.52 o
  -9   3  17      251.90      286.68     42.69 o
  -8   3  17      482.39      576.61     40.35 o
  -7   3  17      465.04      443.16     39.13 o
  -6   3  17      622.16      615.60     22.58 o
  -5   3  17      866.07      789.07    116.94 o
  -4   3  17      474.48      469.95     63.46 o
  -3   3  17       25.10       -5.19     21.60 o
  -2   3  17      786.06      831.18     31.95 o
  -1   3  17     3362.81     3559.84     73.86 o
   0   3  17      477.09      524.22     13.57 o
   1   3  17     3440.33     3600.63    135.47 o
   2   3  17      701.93      708.00     25.57 o
   3   3  17       39.75      -10.80     15.79 o
   4   3  17      389.05      388.45     24.93 o
   5   3  17      853.15      920.36     35.24 o
   6   3  17      811.92      818.21     56.21 o
   7   3  17      482.60      487.56     46.58 o
   8   3  17      554.23      498.58     23.69 o
   9   3  17      221.70      268.97     31.33 o
  10   3  17       14.48       56.76     33.84 o
  11   3  17      197.99      141.40     39.31 o
 -11   4  17      206.84      165.06     37.51 o
 -10   4  17       23.90       10.46     17.83 o
  -9   4  17      554.94      574.38     62.06 o
  -8   4  17      122.29      142.64     20.32 o
  -7   4  17      416.47      453.31     49.27 o
  -6   4  17        5.67       29.10     10.25 o
  -5   4  17      286.03      301.48     26.05 o
  -4   4  17      339.95      350.71     27.23 o
  -3   4  17     1931.13     1835.26    130.45 o
  -2   4  17       49.89       30.71     14.11 o
  -1   4  17      412.06      450.76     15.89 o
   0   4  17      244.15      285.76     13.26 o
   1   4  17      361.17      414.95     36.10 o
   2   4  17       41.86       47.34     23.77 o
   3   4  17     1889.95     2180.87     95.53 o
   4   4  17      345.76      335.35     40.64 o
   5   4  17      311.69      319.89     22.03 o
   6   4  17       14.43       -6.21     21.89 o
   7   4  17      442.03      567.35     50.03 o
   8   4  17      118.11      152.66     25.62 o
   9   4  17      518.59      470.64     29.39 o
  11   4  17      179.65      327.95     45.24 o
 -10   5  17      157.59      248.95     31.03 o
  -9   5  17       54.01       47.10     18.43 o
  -8   5  17     1045.83     1058.55     90.64 o
  -7   5  17       72.68       16.60     16.66 o
  -6   5  17     1265.99     1296.97     98.59 o
  -5   5  17      310.11      360.76     33.48 o
  -4   5  17      142.44      170.84     17.93 o
  -3   5  17      225.52      218.90     20.58 o
  -2   5  17      731.73      747.96     37.66 o
  -1   5  17      358.78      304.51     16.39 o
   0   5  17     1967.69     2023.76     67.91 o
   1   5  17      312.18      239.17     13.00 o
   2   5  17      607.02      588.63     24.73 o
   3   5  17      248.14      192.99     19.38 o
   4   5  17       98.13      118.24     28.18 o
   5   5  17      316.99      329.58     21.57 o
   6   5  17     1354.01     1396.48    157.79 o
   7   5  17       65.94       71.90     14.32 o
   8   5  17     1012.68     1074.37     94.36 o
   9   5  17       71.67      103.15     28.71 o
 -10   6  17      169.63      310.02     34.16 o
  -9   6  17     1001.27     1049.39    140.23 o
  -8   6  17       32.78       31.74     18.70 o
  -7   6  17      375.95      374.57     46.66 o
  -6   6  17      147.39      142.23     30.98 o
  -5   6  17     1138.00     1099.29     29.99 o
  -4   6  17        7.62      -13.63      9.87 o
  -3   6  17     3321.81     3445.17    131.89 o
  -2   6  17      212.02      208.52     12.71 o
  -1   6  17      691.77      754.84     28.69 o
   0   6  17       33.61       -3.07     11.41 o
   1   6  17      775.15      813.12     36.39 o
   2   6  17      187.24      223.81     30.12 o
   3   6  17     3135.32     3288.17    207.38 o
   4   6  17       14.09       21.43     17.65 o
   5   6  17     1193.54     1238.00     80.26 o
   6   6  17      121.04      100.57     15.68 o
   7   6  17      394.45      357.49     27.73 o
   8   6  17       37.19       62.68     15.35 o
   9   6  17      981.83     1067.51     42.42 o
  10   6  17      161.88      243.28     41.76 o
 -10   7  17      282.37      241.92     51.40 o
  -9   7  17       84.98       54.76     20.57 o
  -8   7  17      456.79      428.08     31.10 o
  -7   7  17      204.05      231.82     57.51 o
  -6   7  17      766.98      786.78     50.59 o
  -5   7  17       13.65       17.60     13.28 o
  -4   7  17      400.88      424.35     16.77 o
  -3   7  17      162.68      157.63     24.64 o
  -2   7  17     1034.77     1100.78     35.94 o
  -1   7  17     1370.34     1267.89    131.88 o
   0   7  17     3089.60     2885.50    246.58 o
   1   7  17     1316.67     1324.98     41.20 o
   2   7  17      897.50      817.82    104.52 o
   3   7  17      158.86      115.52     17.26 o
   4   7  17      372.24      302.45     21.52 o
   5   7  17       21.66        2.35     26.96 o
   6   7  17      899.90      937.79     44.83 o
   7   7  17      225.90      295.40     63.34 o
   8   7  17      488.20      486.33     58.75 o
   9   7  17       75.99       51.52     19.88 o
  10   7  17      333.37      331.71     37.68 o
  -9   8  17      550.16      584.36     32.61 o
  -8   8  17       63.53       55.17     18.30 o
  -7   8  17       47.47       93.19     33.70 o
  -6   8  17      334.19      310.66     85.25 o
  -5   8  17       45.86       98.78     16.91 o
  -4   8  17      328.06      331.32     30.72 o
  -3   8  17      337.75      305.89     15.48 o
  -2   8  17     1067.85     1052.46     82.14 o
  -1   8  17      394.85      323.49     31.57 o
   0   8  17      416.15      350.91     18.94 o
   1   8  17      394.42      374.82     32.87 o
   2   8  17      955.78     1005.60     61.31 o
   3   8  17      417.22      526.97     94.79 o
   4   8  17      323.18      381.27     24.49 o
   5   8  17       42.28       -7.07     28.48 o
   6   8  17      297.71      337.51     26.68 o
   7   8  17       62.92       37.40     13.79 o
   8   8  17       67.54      101.70     55.74 o
   9   8  17      556.30      724.36    106.69 o
  -8   9  17      264.38      302.69     27.09 o
  -7   9  17      491.52      531.98     41.88 o
  -6   9  17      599.34      624.96     64.85 o
  -5   9  17      118.20      129.22     47.60 o
  -4   9  17      265.87      241.15     42.20 o
  -3   9  17      118.98      115.94     17.67 o
  -2   9  17      198.94       69.48     47.60 o
  -1   9  17      409.69      370.96     32.57 o
   0   9  17     1557.62     1462.36    143.96 o
   1   9  17      380.07      323.25     18.16 o
   2   9  17      179.36      173.27     18.83 o
   3   9  17      107.89      124.30     29.97 o
   4   9  17      221.57      196.94     51.29 o
   5   9  17      158.43      176.55     22.69 o
   6   9  17      596.37      631.75     78.14 o
   7   9  17      528.09      574.10     32.60 o
   8   9  17      277.82      216.95     48.33 o
  -7  10  17       18.92       36.20     60.33 o
  -6  10  17       51.78        4.88     25.80 o
  -5  10  17       18.20       23.47     16.29 o
  -4  10  17      245.99      243.78     28.45 o
  -3  10  17      285.77      221.37    130.66 o
  -2  10  17      518.56      428.52     46.55 o
  -1  10  17      348.37      313.54     66.64 o
   0  10  17      112.70      112.38     17.04 o
   1  10  17      356.00      402.88     21.07 o
   2  10  17      392.32      447.82     35.94 o
   3  10  17      242.48      298.08     91.11 o
   4  10  17      287.32      305.17     39.01 o
   5  10  17       19.33       52.94     29.22 o
   6  10  17       64.21       29.74     32.36 o
   7  10  17       26.11        1.75     33.50 o
  -6  11  17        4.54       10.18     28.96 o
  -5  11  17      324.44      409.69     39.77 o
  -4  11  17       49.72       58.49     65.71 o
  -3  11  17      204.10      102.75     63.03 o
  -2  11  17        3.74       69.37     30.52 o
  -1  11  17      383.54      382.45     23.40 o
   0  11  17        2.01      -24.02     16.01 o
   1  11  17      303.88      340.99     69.99 o
   2  11  17        3.92       13.95     20.82 o
   3  11  17      192.64      185.48     28.56 o
   5  11  17      286.88      243.97     33.65 o
   6  11  17        1.14      -46.94     31.29 o
  -5  12  17        4.04      -50.88     33.99 o
  -4  12  17      473.85      556.19     46.80 o
  -3  12  17       62.14       19.36     31.66 o
  -2  12  17      712.22      482.06    274.61 o
  -1  12  17       62.91       62.93     25.51 o
   0  12  17        1.10        9.87     23.08 o
   1  12  17       70.76       50.25     61.00 o
   2  12  17      833.39      846.22     41.21 o
   3  12  17       57.06       33.31     16.28 o
   4  12  17      474.22      491.24     38.84 o
   5  12  17        8.89        9.25     27.80 o
  -3  13  17      101.95      100.19     29.17 o
  -2  13  17       91.87       70.49     34.45 o
  -1  13  17      777.52      624.23    250.90 o
   0  13  17        2.58       15.14     26.22 o
   1  13  17      710.56      620.09     57.72 o
   2  13  17      107.20       25.56     34.65 o
   3  13  17      100.01      125.67     19.05 o
   0   0  18     3448.32     3630.91     77.50 o
   1   0  18     1798.33     1865.16     38.46 o
   2   0  18      896.18      909.71     53.44 o
   3   0  18       85.59      119.57     16.70 o
   4   0  18       71.40       76.97     26.18 o
   5   0  18       41.42       29.95     12.95 o
   6   0  18      897.48     1040.81     46.14 o
   7   0  18      626.83      594.14     62.43 o
   8   0  18      406.26      414.33     25.86 o
   9   0  18      164.88      108.40     12.47 o
  10   0  18      105.83       -6.18     32.74 o
  11   0  18        3.86      -54.98     36.65 o
 -11   1  18      457.61      416.61     46.00 o
 -10   1  18      169.34      158.31     32.72 o
  -9   1  18      440.42      483.56     25.04 o
  -8   1  18       57.10       32.60     11.51 o
  -7   1  18      642.83      683.82     33.19 o
  -6   1  18      180.02      195.12     15.02 o
  -5   1  18      962.56      928.25     31.78 o
  -4   1  18      751.34      766.60     23.37 o
  -3   1  18     2949.51     3125.72    114.79 o
  -2   1  18       23.24       45.38      9.21 o
  -1   1  18      449.50      421.25     19.85 o
   0   1  18      455.31      378.59     21.36 o
   1   1  18      380.74      380.54     29.08 o
   2   1  18        8.88       15.81      9.20 o
   3   1  18     3268.29     3475.57    118.15 o
   4   1  18      799.98      834.83     66.34 o
   5   1  18     1087.90     1141.09     70.60 o
   6   1  18      235.68      241.00     18.52 o
   7   1  18      636.03      650.10     28.22 o
   8   1  18       39.43       35.67      9.70 o
   9   1  18      468.47      532.54     79.24 o
  10   1  18      168.20      147.03     36.80 o
  11   1  18      517.18      533.71     50.10 o
 -11   2  18       18.59      -54.04     36.03 o
 -10   2  18       51.38       -8.95     29.91 o
  -9   2  18       27.69       25.15     36.51 o
  -8   2  18      814.27      782.12     72.89 o
  -7   2  18      105.19      110.49     26.00 o
  -6   2  18     1379.84     1333.66     99.39 o
  -5   2  18      735.46      675.83     38.88 o
  -4   2  18     1116.41     1099.82     55.22 o
  -3   2  18      423.46      475.52     50.54 o
  -1   2  18      186.91      198.28     11.50 o
   0   2  18     4053.23     4295.84     71.82 o
   1   2  18      162.18      168.58     17.26 o
   2   2  18       99.23       93.34     24.07 o
   3   2  18      472.35      554.42     54.10 o
   4   2  18      976.74     1035.38     54.20 o
   5   2  18      818.08      858.62     72.20 o
   6   2  18     1243.53     1254.85     80.46 o
   7   2  18       64.11       98.40     11.41 o
   8   2  18      768.31      723.46     40.35 o
   9   2  18       13.49        8.61     36.64 o
  10   2  18       58.62       59.21     34.71 o
  11   2  18        7.59      -19.61     36.27 o
 -11   3  18      142.24       91.49     27.36 o
 -10   3  18      299.21      247.42     49.15 o
  -9   3  18      664.23      692.47     44.71 o
  -8   3  18      826.74      749.32     68.12 o
  -7   3  18      232.91      248.58     33.47 o
  -6   3  18       46.01       91.32     24.41 o
  -5   3  18      173.09      190.69     30.74 o
  -4   3  18      143.42      144.69     23.94 o
  -3   3  18      684.10      712.46     37.39 o
  -2   3  18      844.73      899.56     25.22 o
  -1   3  18      949.08      994.02     24.58 o
   0   3  18       99.19       94.92     15.99 o
   1   3  18     1010.27     1063.00     33.28 o
   2   3  18      704.43      668.22     82.03 o
   3   3  18      693.39      725.36     42.69 o
   4   3  18       86.66      132.71     27.52 o
   5   3  18      199.02      203.55     35.53 o
   6   3  18       74.26       78.52     17.53 o
   7   3  18      225.94      188.71     12.12 o
   8   3  18      858.67      820.57     50.86 o
   9   3  18      660.62      725.24    115.91 o
  10   3  18      309.90      275.47     42.31 o
  11   3  18      107.80       38.31     26.54 o
 -10   4  18       70.67      -50.45     33.63 o
  -9   4  18      111.29      106.61     24.19 o
  -8   4  18      186.36      213.96     22.86 o
  -7   4  18      374.51      386.24     43.16 o
  -6   4  18      651.83      669.67     56.90 o
  -5   4  18      809.67      929.45     63.93 o
  -4   4  18       93.99       45.97     11.37 o
  -3   4  18      158.03      184.00     25.29 o
  -2   4  18      637.96      684.11     33.83 o
  -1   4  18     1651.72     1731.00     42.64 o
   0   4  18      220.16      184.55     14.16 o
   1   4  18     1548.18     1570.09    113.57 o
   2   4  18      510.46      575.37     24.69 o
   3   4  18      125.53      122.10     72.18 o
   4   4  18       65.19       99.93     39.35 o
   5   4  18      843.15      931.06     71.85 o
   6   4  18      560.52      548.08     22.37 o
   7   4  18      465.58      498.10     49.01 o
   8   4  18      136.36      147.02     43.36 o
   9   4  18      136.83      136.87     37.55 o
  10   4  18       67.11        6.27     35.68 o
 -10   5  18       68.80       54.94     23.78 o
  -9   5  18      468.58      366.24     35.85 o
  -8   5  18      483.15      460.15     67.12 o
  -7   5  18       44.84        8.90     12.82 o
  -6   5  18      366.27      405.82     37.35 o
  -5   5  18       79.76       56.08     12.65 o
  -4   5  18      606.33      619.33     22.04 o
  -3   5  18      568.94      584.67     23.81 o
  -2   5  18     2088.12     2025.81    121.76 o
  -1   5  18      267.52      270.39     19.44 o
   0   5  18        1.55       -1.40      8.10 o
   1   5  18      247.31      233.76     19.91 o
   2   5  18     2009.92     2144.89    218.89 o
   3   5  18      649.85      688.81     74.06 o
   4   5  18      520.72      478.21     68.30 o
   5   5  18       60.19       42.19     45.73 o
   6   5  18      352.63      338.54     44.00 o
   7   5  18       40.88       56.05     15.48 o
   8   5  18      490.31      525.58     55.76 o
   9   5  18      523.72      457.81     29.79 o
  10   5  18       35.08       89.46     35.95 o
 -10   6  18       17.28      -32.76     21.84 o
  -9   6  18       67.34      103.61     27.72 o
  -8   6  18      270.71      366.09     90.38 o
  -7   6  18      521.24      521.86     47.77 o
  -6   6  18      108.18      104.13     40.42 o
  -5   6  18     1831.41     1927.63    155.28 o
  -4   6  18      671.89      699.44     38.52 o
  -3   6  18      320.27      338.50     45.68 o
  -2   6  18        8.86       -9.56     20.01 o
  -1   6  18     2908.09     2755.47    185.30 o
   0   6  18       73.53       71.49      8.86 o
   1   6  18     2587.59     2641.06     83.16 o
   3   6  18      322.92      363.98     28.34 o
   4   6  18      705.63      730.61     78.79 o
   5   6  18     1960.70     1983.90     59.23 o
   6   6  18      102.88      102.80     35.74 o
   7   6  18      572.67      642.10     61.41 o
   8   6  18      304.61      307.00     42.04 o
   9   6  18       60.24       71.12     21.46 o
  10   6  18       18.49      115.22     36.84 o
  -9   7  18       68.15       37.46     19.75 o
  -8   7  18      417.98      418.50     26.87 o
  -7   7  18      133.72      141.02     29.87 o
  -6   7  18       27.19       22.14     22.12 o
  -5   7  18      279.42      340.19     46.65 o
  -4   7  18      372.53      343.50     34.83 o
  -3   7  18      634.14      684.46     41.17 o
  -2   7  18      992.39     1013.66     41.10 o
  -1   7  18      235.31      213.32     20.79 o
   0   7  18       60.73       20.04     23.63 o
   1   7  18      245.05      265.27     26.28 o
   2   7  18      946.68      988.80     87.41 o
   3   7  18      616.00      588.29     27.69 o
   4   7  18      351.13      387.45     39.12 o
   5   7  18      342.97      431.61     47.66 o
   6   7  18       27.37       38.48     29.95 o
   7   7  18      117.29      135.54     39.60 o
   8   7  18      420.37      440.20     42.19 o
   9   7  18       58.07      136.86    100.69 o
  -9   8  18       51.85       70.87     32.64 o
  -8   8  18      172.72      252.80     33.99 o
  -7   8  18      584.80      649.50     43.99 o
  -6   8  18       99.08      127.41     17.98 o
  -5   8  18      778.66      810.03     54.93 o
  -4   8  18      122.31      129.57     16.11 o
  -3   8  18      563.75      574.81     55.28 o
  -2   8  18       87.71      112.29     21.98 o
  -1   8  18     1205.96     1072.69    116.68 o
   0   8  18       94.92      104.74     15.04 o
   1   8  18     1159.09     1197.75     89.21 o
   2   8  18       66.76       77.65     18.39 o
   3   8  18      565.98      608.78     53.76 o
   4   8  18      139.78      114.19     19.90 o
   5   8  18      751.99      832.73     79.43 o
   6   8  18      111.78      129.53     44.89 o
   7   8  18      617.47      714.56     35.02 o
   8   8  18      177.70      174.54     69.07 o
   9   8  18       40.85       73.36     36.67 o
  -8   9  18      161.11      178.38     36.75 o
  -7   9  18       86.23      108.13     17.13 o
  -6   9  18       83.85       43.23     43.41 o
  -5   9  18      143.87      154.90     23.21 o
  -4   9  18      846.90      920.00     70.48 o
  -3   9  18      305.47      309.78     17.18 o
  -2   9  18      118.05      112.79     19.15 o
  -1   9  18        7.14       -8.04     10.39 o
   0   9  18      211.95      194.95     25.17 o
   1   9  18       23.29       55.39     38.66 o
   2   9  18      106.38       80.96     26.01 o
   3   9  18      329.22      421.11     27.82 o
   4   9  18      794.87      936.33     90.95 o
   5   9  18      104.64      109.18     19.38 o
   6   9  18       86.32       76.36     33.29 o
   7   9  18       78.52      111.16     31.23 o
   8   9  18      162.46      198.18     37.68 o
  -7  10  18      478.47      632.15     46.38 o
  -6  10  18      506.02      523.22     86.08 o
  -5  10  18      174.22      152.51     28.61 o
  -4  10  18      311.40      261.03     33.65 o
  -2  10  18      448.77      589.90     44.48 o
  -1  10  18      368.55      474.10     22.50 o
   0  10  18      384.88      363.40     34.45 o
   1  10  18      356.54      379.76     31.72 o
   2  10  18      447.93      447.21     36.09 o
   3  10  18       45.06       78.78     18.65 o
   4  10  18      321.68      316.71     25.19 o
   6  10  18      559.37      576.08     44.67 o
   7  10  18      534.16      449.02     41.27 o
  -6  11  18       34.23       85.52     28.43 o
  -5  11  18       89.63      156.79     33.67 o
  -4  11  18       50.60       35.95     29.05 o
  -3  11  18      178.82      179.21     58.51 o
  -2  11  18       35.54       84.67     31.56 o
  -1  11  18       12.23       68.72     16.16 o
   0  11  18      174.03      140.42     16.38 o
   1  11  18       30.84       19.32     11.88 o
   2  11  18       45.02       65.81     16.52 o
   3  11  18      193.69      153.84     19.06 o
   4  11  18       31.60      104.12     27.67 o
   5  11  18       93.63       53.81     29.91 o
   6  11  18       56.66      103.93     33.21 o
  -4  12  18       81.36       49.50     34.09 o
  -3  12  18       90.49      135.76     35.30 o
  -1  12  18       28.00      104.94     32.76 o
   0  12  18      278.27      211.63     38.24 o
   1  12  18       33.47       12.03     13.31 o
   2  12  18       62.68       13.25     26.92 o
   3  12  18      115.48       98.71     25.25 o
   4  12  18       90.34       93.60     28.52 o
   0  13  18        9.55       15.08     14.05 o
   1  13  18      133.94      170.64    101.66 o
   2   0  19     5860.67     5992.45    233.37 o
   3   0  19      746.38      770.72     17.49 o
   4   0  19     2122.55     2228.33     53.85 o
   5   0  19      394.45      452.01     35.54 o
   6   0  19      224.83      202.59     14.16 o
   7   0  19      286.94      279.47     16.39 o
   8   0  19      160.82      171.32     15.05 o
   9   0  19       50.07        2.22     31.29 o
  10   0  19      538.14      429.05     38.31 o
  11   0  19      333.12      317.27     43.23 o
 -10   1  19       92.10       22.44     30.25 o
  -9   1  19       21.92       14.52     15.41 o
  -8   1  19      554.31      618.82     78.71 o
  -7   1  19     1423.43     1452.08     43.72 o
  -6   1  19       52.72        7.66     21.21 o
  -5   1  19      795.73      837.09     51.22 o
  -4   1  19     1135.38     1208.69     43.30 o
  -3   1  19      596.81      573.39     26.80 o
  -2   1  19      505.63      537.63     24.53 o
  -1   1  19     1229.65     1345.61     54.80 o
   0   1  19      246.52      231.28     12.40 o
   1   1  19     1376.25     1433.46     68.01 o
   2   1  19      524.53      540.03     27.25 o
   3   1  19      603.46      623.01     59.30 o
   4   1  19     1217.09     1211.47    135.62 o
   5   1  19      688.56      804.07     38.06 o
   6   1  19       69.02       74.28     16.99 o
   7   1  19     1444.29     1492.77     77.58 o
   8   1  19      515.80      545.49     55.59 o
   9   1  19       16.18       45.53     24.19 o
  10   1  19      127.24       63.61     33.88 o
  11   1  19       29.37       23.73     35.63 o
 -10   2  19      419.00      325.12     36.48 o
  -9   2  19      112.27      139.98     18.58 o
  -8   2  19      102.56      109.58     33.03 o
  -7   2  19      162.60      181.79     28.66 o
  -6   2  19      426.29      397.96     43.66 o
  -5   2  19       69.38       73.39     14.11 o
  -4   2  19       15.27       13.64      8.51 o
  -3   2  19      287.21      291.77     16.43 o
  -2   2  19      756.08      695.70     38.19 o
  -1   2  19      821.29      907.71     26.19 o
   0   2  19      263.32      333.98     16.20 o
   1   2  19      784.87      740.14     27.07 o
   2   2  19      890.27      878.52     62.13 o
   3   2  19      219.25      208.32     18.15 o
   4   2  19       57.32       89.21     25.98 o
   5   2  19       31.35       52.64     15.40 o
   6   2  19      484.12      451.92     23.53 o
   7   2  19      109.88      103.10     30.45 o
   8   2  19      103.33      130.61     29.84 o
   9   2  19      116.35      118.18     35.51 o
  10   2  19      426.23      283.28     42.35 o
 -10   3  19      159.50      151.95     33.84 o
  -9   3  19      213.05      228.83     26.16 o
  -8   3  19       84.25       43.95     15.52 o
  -7   3  19      494.96      500.59     27.02 o
  -6   3  19      814.89      829.24     39.13 o
  -5   3  19      220.80      233.99     26.67 o
  -4   3  19       97.50      103.20     12.90 o
  -3   3  19      525.79      525.96     31.90 o
  -2   3  19       51.70       46.07      7.41 o
  -1   3  19     1120.00     1195.86     32.24 o
   0   3  19      176.43      192.29     11.01 o
   1   3  19     1036.85     1177.17     24.83 o
   2   3  19       63.30       27.71     15.33 o
   3   3  19      585.22      551.01     56.27 o
   4   3  19       55.00       -9.03     36.59 o
   5   3  19      158.85      160.97     26.14 o
   6   3  19      981.48      953.22     37.61 o
   7   3  19      520.30      581.71     44.68 o
   8   3  19       76.07       81.42      9.02 o
   9   3  19      216.90      241.50     36.39 o
  10   3  19      138.58      148.24     37.72 o
 -10   4  19       10.13       13.17     32.21 o
  -9   4  19      691.49      654.87    118.26 o
  -8   4  19      118.00       83.15     21.62 o
  -7   4  19       83.12      121.73     29.84 o
  -6   4  19      130.62      151.33     26.86 o
  -5   4  19      336.21      329.45     18.08 o
  -4   4  19       57.51       20.43     12.29 o
  -3   4  19      851.93      841.23     30.63 o
  -2   4  19      421.00      415.73     16.80 o
  -1   4  19     1036.60     1103.31     36.73 o
   0   4  19     3858.66     3849.84    119.55 o
   1   4  19      980.59     1057.91     66.85 o
   2   4  19      491.82      544.39     20.82 o
   3   4  19      649.49      584.94     25.20 o
   4   4  19       42.63       60.99     15.79 o
   5   4  19      299.25      326.00     18.94 o
   6   4  19      188.33      195.26     22.06 o
   7   4  19       98.63       93.98     16.19 o
   8   4  19       93.70       76.44     20.48 o
   9   4  19      656.99      534.00     48.76 o
  10   4  19       22.41       11.76     34.96 o
 -10   5  19        3.93      -31.28     28.94 o
  -9   5  19      209.02      222.71     48.21 o
  -8   5  19      448.58      450.47     84.82 o
  -7   5  19      105.50       79.79     41.97 o
  -6   5  19      572.83      603.97     56.19 o
  -5   5  19      286.10      309.80     47.44 o
  -4   5  19      529.68      538.83     27.83 o
  -3   5  19       28.43       10.55     13.56 o
  -2   5  19      426.94      380.05     24.75 o
  -1   5  19      120.68      110.66     10.69 o
   0   5  19      832.04      855.24     46.87 o
   1   5  19       77.94       92.87     23.65 o
   2   5  19      481.48      529.09     20.93 o
   3   5  19       43.93       61.36     37.17 o
   4   5  19      617.75      630.94     28.76 o
   5   5  19      265.39      281.54     24.62 o
   6   5  19      665.24      729.12     41.10 o
   7   5  19       79.73      141.81     32.69 o
   8   5  19      474.66      593.84     61.72 o
   9   5  19      253.65      342.07     46.04 o
  10   5  19        7.63       21.53     31.20 o
  -9   6  19      356.99      460.95     97.69 o
  -8   6  19        4.70      -32.05     25.84 o
  -7   6  19        8.51       -0.37     18.76 o
  -6   6  19      267.17      320.72     25.54 o
  -5   6  19      983.80     1060.02     36.93 o
  -4   6  19      738.81      758.72     47.23 o
  -3   6  19      566.29      638.64     19.61 o
  -2   6  19       44.77       29.27     15.87 o
  -1   6  19      456.24      476.25     21.69 o
   0   6  19      611.21      644.13     35.30 o
   1   6  19      531.79      532.33     39.70 o
   2   6  19       29.57       22.69     12.56 o
   3   6  19      511.13      555.99     63.28 o
   4   6  19      799.98      759.92     90.34 o
   5   6  19      928.95      988.65    118.43 o
   6   6  19      283.07      303.43     29.75 o
   7   6  19       15.02        5.52     14.58 o
   8   6  19        0.94       -0.31     20.68 o
   9   6  19      342.63      460.06     46.72 o
  -9   7  19      265.57      329.83     27.53 o
  -8   7  19      331.21      342.92     26.72 o
  -7   7  19       15.48       15.20     23.48 o
  -6   7  19      858.78      873.01     48.95 o
  -5   7  19      416.12      473.03     23.05 o
  -4   7  19      547.62      588.32     30.10 o
  -3   7  19      624.41      623.98     59.14 o
  -2   7  19      576.60      590.11     26.32 o
  -1   7  19      198.81      181.04     18.13 o
   0   7  19      980.52      936.97     34.87 o
   1   7  19      184.40      218.11     38.33 o
   2   7  19      619.99      649.66     55.33 o
   3   7  19      681.71      773.06     95.96 o
   4   7  19      576.61      567.98     78.41 o
   5   7  19      389.18      505.68     47.25 o
   6   7  19      801.92      736.59     32.58 o
   7   7  19       11.03      -14.53     20.91 o
   8   7  19      328.69      324.29     76.73 o
   9   7  19      224.10      213.97     40.79 o
  -8   8  19       25.78      -42.10     28.06 o
  -7   8  19       41.79      101.18     28.82 o
  -6   8  19      552.53      597.06     77.04 o
  -5   8  19       83.64      113.90     28.89 o
  -4   8  19      146.59      120.06     15.26 o
  -3   8  19      167.47      120.89     28.41 o
  -2   8  19       12.44       12.69     16.10 o
  -1   8  19      476.12      476.44     38.85 o
   0   8  19     1143.19      995.09    123.79 o
   1   8  19      502.37      544.51     45.48 o
   2   8  19       30.42       47.19     36.86 o
   3   8  19      230.60      208.29     21.64 o
   4   8  19      101.87      149.95     21.83 o
   5   8  19       98.97      102.64     28.93 o
   6   8  19      490.32      644.89     32.94 o
   7   8  19       31.74       43.88     20.59 o
   8   8  19       22.01       15.50     22.77 o
  -7   9  19       84.40       66.24     48.81 o
  -6   9  19      416.70      473.48    162.26 o
  -5   9  19      214.04      258.90     24.93 o
  -4   9  19      113.38      134.83     40.88 o
  -3   9  19      156.48      135.88     30.88 o
  -2   9  19      624.04      708.69     95.21 o
  -1   9  19      342.39      272.36     40.52 o
   0   9  19      841.22      831.19     65.67 o
   1   9  19      299.17      244.87     22.21 o
   2   9  19      565.35      594.63     59.67 o
   3   9  19      147.41      149.11     19.45 o
   4   9  19      126.63      140.89     22.12 o
   5   9  19      262.01      253.88     37.30 o
   6   9  19      437.55      469.11     38.31 o
   7   9  19       61.97       86.97     27.02 o
  -6  10  19       15.59      -13.91     28.67 o
  -5  10  19       42.67       14.49     13.92 o
  -4  10  19      247.55      296.65     43.78 o
  -3  10  19      230.39      362.32     37.68 o
  -2  10  19      161.23      158.86     33.71 o
  -1  10  19      517.43      545.21     49.55 o
   0  10  19        4.44      -21.88     15.31 o
   1  10  19      470.68      408.40     43.13 o
   2  10  19      113.50      146.22     45.17 o
   3  10  19      171.54      164.87     31.05 o
   4  10  19      256.20      299.26     31.73 o
   5  10  19       47.53       56.55     28.43 o
   6  10  19       22.81       98.56     33.48 o
  -5  11  19      314.51      417.75     39.41 o
  -4  11  19       10.35      -25.76     22.21 o
  -3  11  19      128.71      234.49     34.33 o
  -2  11  19       23.28       61.18     30.25 o
  -1  11  19      547.08      524.96     55.14 o
   0  11  19       31.25       20.59     30.72 o
   1  11  19      501.34      474.82     21.15 o
   2  11  19       38.79       64.32     22.91 o
   3  11  19      137.84      139.71     18.88 o
   4  11  19       31.02      105.28     27.82 o
   5  11  19      318.24      200.53     32.57 o
  -2  12  19      131.83      177.87     36.86 o
  -1  12  19      101.57      133.76     34.96 o
   0  12  19        0.04      -12.57     12.33 o
   1  12  19      110.10       92.96     14.34 o
   2  12  19      157.19      194.50     49.02 o
   3  12  19       23.99       29.35     16.48 o
   0   0  20      971.37     1200.80    122.34 o
   1   0  20     1337.89     1476.60     33.95 o
   2   0  20       29.41       99.17     25.21 o
   3   0  20     3007.57     2953.51    118.05 o
   4   0  20      174.71      190.50     14.09 o
   5   0  20      850.70      968.77     36.45 o
   6   0  20     1102.61     1151.72     62.92 o
   7   0  20      302.32      354.66     24.25 o
   8   0  20      125.79      186.07     21.80 o
   9   0  20      536.15      411.38     43.36 o
  10   0  20        1.66      -49.96     33.31 o
  -9   1  20      269.58      338.84     40.43 o
  -8   1  20      215.71      182.50     29.52 o
  -7   1  20        2.30       -7.55      9.65 o
  -6   1  20      846.05      861.19     34.02 o
  -5   1  20      281.50      296.54     22.96 o
  -4   1  20       12.11        5.18      7.80 o
  -3   1  20      322.83      333.29     22.97 o
  -2   1  20       84.21      124.13     24.67 o
  -1   1  20       12.84       -7.98     12.74 o
   0   1  20     2471.25     2686.61    188.61 o
   1   1  20       28.70       14.94     10.21 o
   2   1  20       70.34       73.83     12.65 o
   3   1  20      314.65      363.15     33.36 o
   4   1  20        7.05       27.90     14.28 o
   5   1  20      306.67      307.07     17.44 o
   6   1  20      846.70      910.04     62.30 o
   7   1  20        1.31       12.19     13.43 o
   8   1  20      188.60      159.45     13.03 o
   9   1  20      262.49      263.71     38.00 o
  10   1  20      110.14       91.20     27.59 o
 -10   2  20       76.76       64.07     31.92 o
  -9   2  20      270.64      338.97     23.16 o
  -8   2  20      167.21      174.67     25.59 o
  -7   2  20      153.11      163.19     39.80 o
  -6   2  20      468.03      459.44     32.82 o
  -5   2  20      139.23      134.91     17.07 o
  -4   2  20      282.13      288.33     20.88 o
  -3   2  20      137.74      153.01     21.81 o
  -2   2  20     1135.79     1056.46     28.43 o
  -1   2  20      121.62      152.10     11.50 o
   0   2  20     1209.59     1341.92     34.74 o
   1   2  20       89.48       98.60     10.87 o
   2   2  20     1065.14     1046.54     52.76 o
   3   2  20      141.35      136.02     13.46 o
   4   2  20      278.38      303.77     30.66 o
   5   2  20      163.02      165.06     38.52 o
   6   2  20      446.78      469.07     32.30 o
   7   2  20      154.20      140.91     13.54 o
   8   2  20      177.40      248.38     27.40 o
   9   2  20      273.57      227.29     38.34 o
  10   2  20       96.84      147.83     38.32 o
 -10   3  20       38.02       20.33     23.58 o
  -9   3  20      284.66      297.17     22.97 o
  -8   3  20      224.67      259.27     22.05 o
  -7   3  20      168.38      156.18     10.47 o
  -6   3  20      151.37      140.73     23.19 o
  -5   3  20      380.64      351.53     30.37 o
  -4   3  20       63.47      114.45     29.44 o
  -3   3  20       51.03       33.07     12.02 o
  -2   3  20      497.67      492.00     18.63 o
  -1   3  20      489.23      507.85     16.71 o
   0   3  20      883.00      864.68     30.87 o
   1   3  20      399.99      438.14     20.66 o
   2   3  20      425.92      421.79     42.03 o
   3   3  20       52.10       55.09     26.79 o
   4   3  20       51.44       53.94     16.90 o
   5   3  20      421.91      434.00     19.64 o
   6   3  20      163.35      151.18     16.43 o
   7   3  20      137.34      181.12     24.67 o
   8   3  20      242.66      321.24     55.67 o
  10   3  20       26.58       26.39     36.14 o
 -10   4  20      271.98      204.81     38.48 o
  -9   4  20       30.75       23.89     27.25 o
  -8   4  20      355.47      432.36     86.89 o
  -7   4  20        8.49        7.46     20.69 o
  -6   4  20      205.61      203.52     36.99 o
  -5   4  20      326.13      374.93     23.69 o
  -4   4  20       16.06       19.91     11.19 o
  -3   4  20      280.65      313.65     25.60 o
  -2   4  20      383.29      408.40     22.03 o
  -1   4  20      345.99      396.78     11.70 o
   0   4  20      204.53      174.73     17.85 o
   1   4  20      466.58      498.22     27.60 o
   2   4  20      403.22      464.77     32.89 o
   3   4  20      288.81      383.07     36.63 o
   4   4  20       10.50       12.37     19.45 o
   5   4  20      322.04      413.60     68.08 o
   6   4  20      176.15      181.67     49.16 o
   7   4  20       29.89       27.38     32.66 o
   8   4  20      370.25      409.63     64.76 o
   9   4  20       29.80       56.45     33.86 o
  10   4  20      260.28      186.61     36.37 o
  -9   5  20       79.24       18.87     15.38 o
  -8   5  20      273.89      298.02     85.57 o
  -7   5  20       98.28       63.60     61.57 o
  -6   5  20      488.84      517.51     31.29 o
  -5   5  20      301.63      312.63     28.02 o
  -4   5  20      319.87      314.86     26.37 o
  -3   5  20       82.02      116.52     14.89 o
  -2   5  20      246.27      238.61     18.59 o
  -1   5  20      580.28      568.05     27.40 o
   0   5  20       39.48       34.47     18.51 o
   1   5  20      493.07      482.20     25.25 o
   2   5  20      228.22      224.11     21.53 o
   3   5  20       64.28       53.56     15.05 o
   4   5  20      260.16      337.97    100.77 o
   5   5  20      287.00      305.23    104.77 o
   6   5  20      473.90      529.21     28.00 o
   7   5  20       83.74       15.43     53.12 o
   8   5  20      230.73      311.59     57.67 o
  -9   6  20       38.83       27.80     21.00 o
  -8   6  20      494.84      558.12     31.14 o
  -7   6  20      298.52      314.51     25.20 o
  -6   6  20      155.43      217.97     43.15 o
  -5   6  20      830.90      878.00     81.84 o
  -4   6  20      771.52      897.59     49.17 o
  -3   6  20       85.22       65.92     11.71 o
  -2   6  20      611.04      534.28     46.17 o
  -1   6  20      535.53      466.08     20.66 o
   0   6  20       54.25       60.66     15.04 o
   1   6  20      458.84      438.68     38.31 o
   2   6  20      666.45      639.49     34.63 o
   3   6  20       90.17       75.07     17.06 o
   4   6  20      841.90      865.89     61.10 o
   5   6  20      841.87      934.00    181.95 o
   6   6  20      150.89      143.53     31.20 o
   7   6  20      306.77      255.98     38.29 o
   8   6  20      414.05      449.66    110.77 o
   9   6  20       39.28       72.56     27.44 o
  -8   7  20      217.63      222.81     25.51 o
  -7   7  20      538.11      665.60     92.17 o
  -6   7  20        0.66      -22.89     33.29 o
  -5   7  20      669.54      696.80     34.44 o
  -4   7  20       38.96       54.63     16.80 o
  -3   7  20      293.61      322.78     18.38 o
  -2   7  20      933.60      967.45     59.35 o
  -1   7  20      845.64      846.05     74.05 o
   0   7  20       19.33        8.59     10.32 o
   1   7  20      930.93     1001.44    135.14 o
   2   7  20      970.07      885.05     91.59 o
   3   7  20      277.85      344.33     24.42 o
   5   7  20      660.38      655.44    113.55 o
   6   7  20        2.11      -33.24     22.16 o
   7   7  20      576.57      586.52     52.60 o
   8   7  20      204.93      219.59     35.67 o
  -8   8  20      306.19      427.60    167.67 o
  -7   8  20      242.13      227.82     30.25 o
  -6   8  20       40.34       15.37     16.65 o
  -5   8  20       19.59       72.52     17.50 o
  -4   8  20      136.07      195.44     15.47 o
  -3   8  20       91.33       98.61     33.18 o
  -2   8  20      283.71      337.55     19.04 o
  -1   8  20      735.82      695.98     63.26 o
   0   8  20      150.04      172.90     17.46 o
   1   8  20      765.47      722.14     66.56 o
   2   8  20      298.40      330.57     17.96 o
   3   8  20       64.55      124.07     40.00 o
   4   8  20      152.14      155.98     18.96 o
   5   8  20       25.31       35.35     20.45 o
   6   8  20       30.26       37.67     55.78 o
   7   8  20      238.22      275.91     26.84 o
   8   8  20      271.27      224.99     32.66 o
  -7   9  20      166.44      237.75     21.91 o
  -6   9  20      151.08      113.48     35.08 o
  -5   9  20      121.82      131.99     23.31 o
  -4   9  20      170.26      205.39     15.47 o
  -3   9  20      135.44      134.52     22.63 o
  -2   9  20      235.07      252.78     24.99 o
  -1   9  20      232.26      263.75     23.36 o
   0   9  20      250.71      195.20     12.88 o
   1   9  20      204.27      151.39     28.83 o
   2   9  20      236.91      179.06     16.47 o
   3   9  20      181.45      165.25     16.89 o
   4   9  20      147.50      163.46     37.74 o
   5   9  20       90.36      115.62     52.98 o
   6   9  20      188.44      224.33     54.12 o
   7   9  20      176.19       64.39     35.00 o
  -6  10  20      199.56      225.33     35.55 o
  -5  10  20      116.35      129.28     24.13 o
  -4  10  20       17.53       -6.92     13.75 o
  -3  10  20      134.06      153.77     28.16 o
  -2  10  20       72.11       33.16     29.98 o
  -1  10  20      454.99      511.44     42.46 o
   0  10  20      305.17      315.56     28.09 o
   1  10  20      427.80      368.72     42.15 o
   2  10  20       50.07       86.47     50.53 o
   3  10  20      112.87      172.35     19.59 o
   4  10  20       29.06        9.80     25.78 o
   5  10  20      116.51       80.49     30.27 o
   6  10  20      199.13      294.11     38.88 o
  -3  11  20      155.04      193.69     35.25 o
  -2  11  20      155.39      276.27     38.19 o
  -1  11  20        5.82      -13.20     40.85 o
   0  11  20      716.87      638.61     96.77 o
   1  11  20        1.88       -2.20     12.27 o
   2  11  20      131.61      137.88     29.91 o
   3  11  20      118.79      125.97     69.15 o
   4  11  20       16.23       44.32     18.36 o
  -2  12  20      105.19      171.39     35.80 o
  -1  12  20       62.72      -10.13     31.07 o
   0  12  20      238.50      225.62     51.36 o
   1  12  20       76.09      120.65     15.53 o
   2  12  20       84.69      113.42     77.12 o
   1   0  21     1758.65     1868.27     52.79 o
   2   0  21      366.58      351.71     14.78 o
   3   0  21        6.33        5.14     24.34 o
   4   0  21      287.79      249.45     28.13 o
   5   0  21        7.62        4.96     11.93 o
   6   0  21      172.23      185.94     11.33 o
   7   0  21     1214.49     1302.14    139.84 o
   8   0  21       15.47      -18.79     22.42 o
   9   0  21       13.15      -27.65     32.81 o
  10   0  21        2.47       -1.81     34.81 o
 -10   1  21      347.47      350.92     44.37 o
  -9   1  21       82.84      117.42     33.82 o
  -8   1  21      627.93      649.83    106.63 o
  -7   1  21      567.75      619.33     36.51 o
  -6   1  21       70.15       44.00     21.15 o
  -5   1  21      494.48      514.13     34.01 o
  -4   1  21       98.90       75.49     14.27 o
  -3   1  21      686.54      731.03     32.27 o
  -2   1  21     3626.13     3954.75    153.67 o
  -1   1  21     1491.36     1696.05     83.22 o
   0   1  21       19.84       29.27     10.79 o
   1   1  21     1630.44     1648.84     61.21 o
   2   1  21     3852.50     3786.36    250.77 o
   3   1  21      727.88      678.49     75.99 o
   4   1  21      147.43      157.22     12.28 o
   5   1  21      451.71      481.39     36.13 o
   6   1  21       61.92       45.26      9.69 o
   7   1  21      533.41      595.91     42.61 o
   8   1  21      641.87      781.00     52.50 o
   9   1  21       83.41      109.39     35.36 o
  10   1  21      427.06      452.18     46.08 o
 -10   2  21       91.05       42.83     34.60 o
  -9   2  21       41.52       33.92     32.32 o
  -8   2  21       54.17       81.50     28.51 o
  -7   2  21      970.36      918.10     37.39 o
  -6   2  21      385.50      376.78     18.35 o
  -5   2  21      341.44      316.47     24.02 o
  -4   2  21       51.17       46.25      9.59 o
  -3   2  21      131.64      107.43     11.88 o
  -2   2  21      119.21       95.76      8.87 o
  -1   2  21      176.47      211.51     18.94 o
   0   2  21      485.00      455.14     28.92 o
   1   2  21      137.90      162.35     23.24 o
   2   2  21      155.30      116.41     15.07 o
   3   2  21      161.07      164.02     14.10 o
   4   2  21       87.61       85.72     37.78 o
   5   2  21      277.93      279.60     16.61 o
   6   2  21      386.49      415.82     55.31 o
   7   2  21      928.38      876.26     57.54 o
   8   2  21       75.17       62.28     30.80 o
   9   2  21       34.34       59.11     29.57 o
  10   2  21       88.23       25.16     26.54 o
 -10   3  21       65.36       61.79     26.13 o
  -9   3  21      223.53      133.10     35.36 o
  -8   3  21      208.53      274.19     32.23 o
  -7   3  21       47.99       81.48     30.48 o
  -6   3  21       22.67      -20.62     13.85 o
  -5   3  21       87.28      128.21     26.17 o
  -4   3  21       12.66       14.86     10.99 o
  -3   3  21      409.19      351.26     21.34 o
  -2   3  21     1882.26     2030.68     73.14 o
  -1   3  21      833.68      826.12     53.84 o
   0   3  21      101.20      120.55     23.96 o
   1   3  21      784.39      824.79     22.43 o
   2   3  21     1805.35     1800.48     65.39 o
   3   3  21      536.46      484.61     23.87 o
   4   3  21       20.79       66.39     32.80 o
   5   3  21       59.47       40.34     26.62 o
   6   3  21       30.59       27.98     19.43 o
   7   3  21       60.56      107.09     17.66 o
   9   3  21      249.74      135.72     37.05 o
  10   3  21       78.85       43.74     35.59 o
  -8   4  21      264.50      340.86     29.11 o
  -7   4  21      423.95      394.43     22.72 o
  -6   4  21      486.70      452.83     98.90 o
  -5   4  21       73.91      134.22     18.45 o
  -4   4  21      112.23      129.71     10.76 o
  -3   4  21       17.40       14.70     15.13 o
  -2   4  21      328.66      300.40     18.21 o
  -1   4  21      623.03      608.92     16.15 o
   0   4  21      463.70      527.23     31.62 o
   1   4  21      631.36      635.18     26.57 o
   2   4  21      324.12      329.71     23.82 o
   3   4  21        8.49      -12.56     38.43 o
   4   4  21      109.20      135.29     42.82 o
   5   4  21       60.37      113.81     27.10 o
   6   4  21      432.45      494.89     53.81 o
   7   4  21      475.66      536.25     69.38 o
   8   4  21      250.37      229.17     40.21 o
   9   4  21      121.16      177.01     38.82 o
  -9   5  21      501.36      493.23    113.71 o
  -8   5  21       27.21       22.35     18.70 o
  -7   5  21       19.77       34.59     17.68 o
  -6   5  21      143.61      177.16     36.45 o
  -5   5  21      240.62      245.77     35.21 o
  -4   5  21       37.66       58.99     12.15 o
  -3   5  21      500.66      433.66     46.24 o
  -2   5  21      611.76      644.97     27.52 o
  -1   5  21      230.32      240.41      9.74 o
   0   5  21       53.17       67.52     15.50 o
   1   5  21      257.14      235.98     13.13 o
   2   5  21      648.95      620.60     48.44 o
   3   5  21      495.53      580.53     62.97 o
   4   5  21       45.72       49.50     18.23 o
   5   5  21      228.95      243.18     81.41 o
   6   5  21      158.47      197.42     52.67 o
   7   5  21       12.44      -39.39     26.26 o
   8   5  21       44.33      132.89     36.98 o
   9   5  21      468.17      461.19     45.34 o
  -8   6  21       98.34      167.33     26.65 o
  -7   6  21       78.03       61.29     39.93 o
  -6   6  21     1248.82     1464.90     65.88 o
  -5   6  21      108.94      127.25     20.79 o
  -4   6  21      517.56      512.59     40.19 o
  -3   6  21       89.74       40.43     14.11 o
  -2   6  21      812.56      739.62     45.99 o
  -1   6  21       20.52       -3.00     14.84 o
   0   6  21     1254.10     1194.04     68.53 o
   1   6  21       32.82       19.34     14.85 o
   2   6  21      862.27      861.53     83.51 o
   3   6  21       51.41       -2.22     42.58 o
   4   6  21      596.07      584.67     34.69 o
   5   6  21       96.12      132.03     19.19 o
   6   6  21     1262.06     1341.75    162.44 o
   8   6  21      125.47       39.26     34.45 o
  -8   7  21      227.75      268.03     57.18 o
  -7   7  21       51.23      136.09    117.98 o
  -6   7  21      112.83      124.15     28.86 o
  -5   7  21       21.60       32.00     13.10 o
  -4   7  21      246.52      236.89     17.01 o
  -3   7  21       70.05       83.62     39.60 o
  -2   7  21      115.16      110.41     13.37 o
  -1   7  21      447.14      389.47     37.13 o
   0   7  21      231.16      224.39     26.03 o
   1   7  21      480.20      475.89     36.66 o
   2   7  21      147.30      115.27     15.43 o
   3   7  21       73.09       73.58     24.24 o
   4   7  21      227.00      202.78     22.10 o
   5   7  21        7.91       19.72     20.59 o
   6   7  21       94.03       82.36     36.37 o
   7   7  21       48.81      -31.85     28.29 o
   8   7  21      236.33      321.21     43.13 o
  -7   8  21       48.28       48.76     28.16 o
  -6   8  21      470.08      537.92     35.98 o
  -5   8  21      218.46      284.39     34.32 o
  -4   8  21       58.39       11.23     16.27 o
  -3   8  21      220.15      202.04     18.10 o
  -2   8  21      158.64      200.68     35.23 o
  -1   8  21      317.82      272.48     24.55 o
   0   8  21     1211.08     1142.23    105.41 o
   1   8  21      350.19      295.06     31.63 o
   2   8  21      219.35      210.93     39.17 o
   3   8  21      238.26      237.70     37.79 o
   4   8  21       32.38       34.68     19.83 o
   5   8  21      230.41      243.99     24.71 o
   6   8  21      426.04      402.07     28.55 o
   7   8  21       33.77       -7.18     32.51 o
  -6   9  21      120.94      225.81     85.19 o
  -5   9  21       96.27       52.00     15.27 o
  -4   9  21      127.67      165.43     57.10 o
  -3   9  21      195.73      196.52     19.42 o
  -2   9  21      359.29      346.55     38.42 o
  -1   9  21      368.86      389.42     23.21 o
   0   9  21      919.50      927.38     90.85 o
   1   9  21      347.71      351.83     16.41 o
   2   9  21      321.59      264.98     40.90 o
   3   9  21      166.01      165.86     23.76 o
   4   9  21      105.07       33.98     32.40 o
   5   9  21      121.88      158.89     23.29 o
   6   9  21      122.13       89.00     34.01 o
  -5  10  21      185.76      254.33    141.31 o
  -4  10  21      135.86      143.54     22.75 o
  -3  10  21       50.03      157.50     33.25 o
  -2  10  21       68.78       32.02     31.10 o
  -1  10  21      479.18      544.26     28.77 o
   0  10  21      384.28      290.76     32.74 o
   1  10  21      476.46      494.93     69.37 o
   2  10  21       83.90       94.86     48.27 o
   3  10  21       39.47       81.96     17.56 o
   4  10  21      158.13      120.41     27.15 o
   5  10  21      201.41      166.31     33.75 o
  -3  11  21       58.13       87.10     32.07 o
  -2  11  21      124.00      132.00     34.75 o
  -1  11  21       55.99       56.43     24.66 o
   0  11  21       99.35       96.32     34.71 o
   1  11  21       63.40       46.50     30.99 o
   2  11  21      195.52      193.86     19.25 o
   0   0  22      942.20      973.25     55.74 o
   1   0  22     1155.00     1210.84     38.15 o
   2   0  22       41.14       13.60     10.85 o
   3   0  22      665.05      702.25     65.41 o
   4   0  22       47.88       39.46     15.13 o
   5   0  22      305.13      283.82     26.44 o
   6   0  22      550.61      591.69     46.91 o
   7   0  22      293.55      274.25     15.54 o
   8   0  22      151.68      135.67     27.61 o
   9   0  22      392.59      433.29     45.11 o
  -9   1  22       33.11      -26.75     31.24 o
  -8   1  22       43.75       36.84     32.11 o
  -7   1  22       51.97       47.77     22.78 o
  -6   1  22     1838.54     1912.24    127.06 o
  -5   1  22      278.13      264.42     13.70 o
  -4   1  22      374.36      360.17     30.14 o
  -3   1  22       82.38       87.39     28.35 o
  -2   1  22     1387.92     1540.84     32.89 o
  -1   1  22      234.86      255.58     14.78 o
   0   1  22      591.08      600.85     18.65 o
   1   1  22      222.38      203.25     13.98 o
   2   1  22     1516.98     1584.43    134.39 o
   3   1  22       59.84       48.53     32.25 o
   4   1  22      304.52      313.40     32.97 o
   5   1  22      251.72      263.55     50.58 o
   6   1  22     1717.18     1789.59    152.10 o
   7   1  22       37.79       35.84     26.46 o
   8   1  22       42.58       56.45     31.71 o
   9   1  22       23.35       22.46     33.54 o
  -9   2  22      398.85      354.00     42.96 o
  -8   2  22      151.66       64.87     33.31 o
  -7   2  22      217.65      238.89     55.75 o
  -6   2  22       11.62       56.24     19.58 o
  -5   2  22      148.14      169.25     20.97 o
  -4   2  22      134.11      139.79      9.98 o
  -3   2  22      765.51      744.59     19.43 o
  -2   2  22       10.04        8.70     13.58 o
  -1   2  22      186.60      219.30     16.63 o
   0   2  22      375.27      378.85     29.73 o
   1   2  22      174.13      206.59     22.91 o
   2   2  22       17.85       39.31     16.15 o
   3   2  22      855.10      815.58     37.78 o
   4   2  22      132.90      129.02     13.64 o
   5   2  22      157.95      160.09     36.25 o
   6   2  22       18.07       13.91     15.80 o
   7   2  22      201.43      247.32     78.85 o
   8   2  22      148.66      144.94     29.22 o
   9   2  22      397.14      298.73     35.97 o
  -9   3  22       89.33       85.88     35.11 o
  -8   3  22      416.59      500.30     42.50 o
  -7   3  22      446.22      391.38     64.95 o
  -6   3  22      666.97      692.07     63.05 o
  -5   3  22      410.59      384.37     17.30 o
  -4   3  22       70.29       86.92     13.37 o
  -3   3  22      173.58      160.86     10.08 o
  -2   3  22      491.89      516.47     21.42 o
  -1   3  22      845.63      807.90     19.07 o
   0   3  22      459.00      485.09     22.98 o
   1   3  22      895.50      877.53     43.14 o
   2   3  22      556.36      612.86     46.93 o
   3   3  22      159.13      152.11     34.69 o
   4   3  22       82.44      156.70     34.50 o
   5   3  22      459.05      529.04     40.37 o
   6   3  22      626.27      641.07    142.83 o
   7   3  22      395.90      470.65     90.31 o
   8   3  22      440.08      305.09     42.87 o
   9   3  22       96.22       48.34     35.57 o
  -9   4  22      136.96      220.35     38.67 o
  -8   4  22      463.92      399.23     65.73 o
  -7   4  22      136.65      159.51     56.11 o
  -6   4  22        0.13      -35.08     23.39 o
  -5   4  22       82.09       48.30     14.85 o
  -4   4  22      315.02      331.85     20.35 o
  -3   4  22      505.30      510.31     13.41 o
  -2   4  22     1505.08     1477.95     39.19 o
  -1   4  22      188.31      233.10     11.02 o
   0   4  22        3.80        3.02     11.18 o
   1   4  22      205.65      218.37     15.13 o
   2   4  22     1608.68     1617.00    125.71 o
   3   4  22      402.59      374.23     25.71 o
   4   4  22      258.98      358.30     47.33 o
   5   4  22       79.66       65.34     21.95 o
   6   4  22        0.56        9.62     22.06 o
   7   4  22      107.35      138.04     27.23 o
   8   4  22      471.04      428.75     44.82 o
   9   4  22      122.04      117.35     30.04 o
  -8   5  22       67.45       17.01     20.75 o
  -7   5  22      734.39      764.99    130.89 o
  -6   5  22       90.72        8.09     22.99 o
  -5   5  22      257.09      272.45     17.53 o
  -4   5  22       24.66        5.56     11.79 o
  -3   5  22       50.13       16.83     20.79 o
  -2   5  22      372.71      381.29     27.43 o
  -1   5  22      754.23      748.46     36.09 o
   0   5  22      191.41      229.06     32.77 o
   1   5  22      731.38      719.55     39.57 o
   2   5  22      409.31      389.29     23.17 o
   3   5  22       44.46       75.44     15.32 o
   4   5  22       37.29       41.68     17.34 o
   5   5  22      278.46      285.10     60.93 o
   6   5  22      104.21       81.82     20.87 o
   7   5  22      795.40      787.49    210.23 o
   8   5  22       63.02      128.86     36.73 o
  -8   6  22      806.26      840.49    173.80 o
  -7   6  22       74.08        8.31     62.68 o
  -6   6  22      137.21      134.07     18.55 o
  -5   6  22      137.02      157.54     21.70 o
  -4   6  22      560.93      593.01     28.09 o
  -3   6  22      119.19       80.54     14.25 o
  -2   6  22     1173.97     1129.36     94.36 o
  -1   6  22       57.71       64.76      8.13 o
   0   6  22      125.17      152.29     53.58 o
   1   6  22       59.41        3.40     11.51 o
   2   6  22     1255.34     1278.88     79.18 o
   3   6  22      126.20      137.54     46.20 o
   4   6  22      508.77      468.80     35.86 o
   5   6  22      122.56      127.12     54.09 o
   6   6  22      135.01      143.52     51.94 o
   7   6  22       61.51        1.98     20.36 o
   8   6  22      755.56      812.91     56.09 o
  -7   7  22      615.94      580.23     55.59 o
  -6   7  22      267.04      291.62     32.55 o
  -5   7  22      533.69      540.59    103.68 o
  -4   7  22       64.82      110.31     28.17 o
  -3   7  22      120.41      129.58     26.87 o
  -2   7  22      166.31      186.69     22.27 o
  -1   7  22     1212.43     1134.85    134.52 o
   0   7  22       18.13        9.51      8.54 o
   1   7  22     1360.76     1284.58     41.17 o
   2   7  22      152.51      136.78     35.01 o
   3   7  22      122.36       65.75     40.60 o
   4   7  22       58.17      -15.05     18.99 o
   5   7  22      513.46      527.13     38.31 o
   6   7  22      264.29      253.96     25.46 o
   7   7  22      587.01      676.81     56.16 o
  -6   8  22       65.38       33.93     21.80 o
  -5   8  22       26.02       83.62     18.27 o
  -4   8  22      260.82      294.65     32.70 o
  -3   8  22      235.94      202.72     52.83 o
  -2   8  22      360.23      367.35     19.85 o
  -1   8  22      322.27      311.73     26.17 o
   0   8  22        0.42       44.14     16.90 o
   1   8  22      315.92      329.28     51.84 o
   2   8  22      390.22      446.36     52.75 o
   3   8  22      248.17      262.58     38.07 o
   4   8  22      282.96      300.87     23.89 o
   5   8  22       38.29       89.95     19.90 o
   6   8  22       67.18       34.17     69.51 o
  -5   9  22      301.79      330.32     34.77 o
  -4   9  22        9.30       58.93     16.49 o
  -3   9  22       32.81       91.57     39.73 o
  -2   9  22       12.32      -19.13     27.32 o
  -1   9  22      206.92      183.44     23.09 o
   0   9  22      344.29      352.25     64.21 o
   1   9  22      257.66      205.35     23.41 o
   2   9  22        6.86       11.85     20.98 o
   3   9  22       40.42       54.69     15.26 o
   4   9  22        8.31       39.29     30.63 o
   5   9  22      280.84      198.42     34.41 o
  -4  10  22       60.01        8.65     16.22 o
  -3  10  22      163.40      275.19     38.17 o
  -2  10  22       53.49       -1.05     30.59 o
  -1  10  22      227.81      186.32     24.00 o
   0  10  22       17.25       -4.06     27.50 o
   1  10  22      217.40      200.89     23.79 o
   2  10  22       29.35       24.28     15.99 o
   3  10  22      150.61      119.51     28.96 o
   4  10  22       69.85      128.82     20.77 o
  -2  11  22       36.20       -3.52     31.86 o
  -1  11  22       62.48       32.86     23.21 o
   0  11  22      653.98      495.60    116.67 o
   2  11  22       20.36       14.35     24.38 o
   1   0  23     4234.02     4532.17    172.69 o
   2   0  23      736.37      728.15     24.66 o
   3   0  23      342.07      390.08     27.67 o
   4   0  23       54.74       44.17     30.90 o
   5   0  23     1115.46     1256.52     96.37 o
   6   0  23       72.52       78.38     28.96 o
   7   0  23      672.88      602.61     32.15 o
   8   0  23      133.65       63.18     24.59 o
   9   0  23       41.15      -16.25     32.61 o
  -9   1  23       23.91       92.88     34.26 o
  -8   1  23      628.33      557.75     47.10 o
  -7   1  23       85.49       95.08     14.90 o
  -6   1  23      103.84      157.97     21.57 o
  -5   1  23        0.41      -15.05     10.03 o
  -4   1  23     1450.00     1435.66     55.50 o
  -3   1  23      183.94      176.34     19.86 o
  -2   1  23      173.68      201.56     17.54 o
  -1   1  23      320.87      348.55     32.26 o
   0   1  23        7.61       13.24     11.43 o
   1   1  23      297.74      276.97     13.13 o
   2   1  23      162.77      184.91     18.95 o
   3   1  23      221.77      204.56     13.72 o
   4   1  23     1510.71     1512.66    113.99 o
   5   1  23        0.39      -20.07     13.38 o
   6   1  23      104.11      132.39     30.09 o
   7   1  23       80.82       71.27     31.73 o
   8   1  23      609.65      640.17     50.45 o
   9   1  23       29.13       26.60     34.26 o
  -9   2  23        5.63      -46.32     35.21 o
  -8   2  23       25.55      -51.10     34.07 o
  -7   2  23      451.69      470.11     21.88 o
  -6   2  23      262.26      233.79     19.61 o
  -5   2  23      483.04      489.73     56.96 o
  -4   2  23       81.08       80.33     18.52 o
  -3   2  23      230.11      283.88     37.58 o
  -2   2  23      107.45       98.31     11.72 o
  -1   2  23     1093.92     1105.48     56.56 o
   0   2  23      335.21      283.38     13.66 o
   1   2  23     1080.53     1094.93     46.82 o
   2   2  23      115.60      136.35     18.66 o
   3   2  23      230.86      219.35     36.53 o
   4   2  23       63.45       70.97     13.82 o
   5   2  23      484.83      519.67     77.25 o
   6   2  23      251.07      170.99     21.70 o
   7   2  23      414.52      332.74     34.81 o
   8   2  23       26.01      -47.37     31.58 o
   9   2  23        6.92      -48.32     33.14 o
  -9   3  23      289.66      309.08     42.20 o
  -8   3  23      475.30      487.67     46.67 o
  -7   3  23       70.87       -2.01     30.67 o
  -6   3  23       80.29       93.95     24.64 o
  -5   3  23      153.67      197.05     25.05 o
  -4   3  23      212.57      223.65     17.39 o
  -3   3  23      523.51      544.86     14.54 o
  -2   3  23      721.66      702.99     45.01 o
  -1   3  23      835.10      925.76     42.09 o
   0   3  23        4.20       16.78     13.12 o
   1   3  23      798.87      748.53     19.97 o
   2   3  23      652.62      644.67     33.73 o
   3   3  23      683.01      629.98     25.74 o
   4   3  23      226.74      250.00     27.34 o
   5   3  23      130.89      135.72     26.52 o
   6   3  23       81.47      106.79     66.64 o
   7   3  23       79.68       10.07     31.03 o
   8   3  23      495.69      328.20     42.88 o
   9   3  23      318.48      259.23     43.28 o
  -8   4  23      412.01      487.90     46.68 o
  -7   4  23       87.31       70.95     19.05 o
  -6   4  23      657.56      674.84     81.67 o
  -5   4  23      132.79      111.64     34.65 o
  -4   4  23      169.16      221.68     28.30 o
  -3   4  23       17.47       10.96     13.57 o
  -2   4  23      160.71      153.93     12.53 o
  -1   4  23      989.15      984.68     34.17 o
   0   4  23      457.57      429.43     14.08 o
   1   4  23      932.05      882.24     45.53 o
   2   4  23      126.27      130.15     14.95 o
   3   4  23       19.49       21.08     14.43 o
   4   4  23      162.79      119.53     19.48 o
   5   4  23      137.62      178.36     41.14 o
   6   4  23      667.62      862.18    148.87 o
   7   4  23      101.75       25.76     32.36 o
   8   4  23      414.29      379.41     43.83 o
  -8   5  23      388.92      408.12     46.19 o
  -7   5  23      126.64      153.10     45.08 o
  -6   5  23       56.45       56.31     14.19 o
  -5   5  23      381.91      383.29     22.00 o
  -4   5  23       36.52        8.40     16.86 o
  -3   5  23     1228.95     1124.80     53.12 o
  -2   5  23        1.80      -10.06      9.04 o
  -1   5  23      446.74      382.23     30.78 o
   0   5  23        0.73        9.67      9.87 o
   1   5  23      493.59      448.46     15.92 o
   2   5  23        0.04        2.41     16.69 o
   3   5  23     1245.78     1341.70    138.45 o
   4   5  23       27.30       71.56     17.17 o
   5   5  23      342.55      339.41     33.26 o
   6   5  23       52.79       69.68     34.05 o
   8   5  23      403.73      334.75     41.74 o
  -7   6  23      111.27      135.57     26.54 o
  -6   6  23      969.40      956.77    184.11 o
  -5   6  23       47.00       51.20     61.18 o
  -4   6  23       52.52       79.84     35.50 o
  -3   6  23       16.61        0.60     16.37 o
  -2   6  23      843.75      787.21     49.49 o
  -1   6  23       11.98       13.83     12.44 o
   0   6  23     1869.35     1787.65     75.51 o
   1   6  23       14.27       27.82     19.58 o
   2   6  23      872.04      815.02     27.71 o
   3   6  23       15.49       17.05     20.42 o
   4   6  23       90.10      109.37     22.30 o
   5   6  23       50.41       69.08     19.57 o
   6   6  23      907.90     1037.44    207.76 o
   7   6  23      109.05       89.63     28.43 o
  -7   7  23      325.23      338.74     24.92 o
  -6   7  23      235.68      241.02     25.47 o
  -5   7  23       77.91      150.64     52.51 o
  -4   7  23       56.13       42.95     43.10 o
  -3   7  23      390.44      339.13     40.62 o
  -2   7  23      368.41      364.01     32.70 o
  -1   7  23      504.58      482.94     55.31 o
   0   7  23       33.16       10.25     35.83 o
   1   7  23      520.95      472.79     29.64 o
   2   7  23      378.24      392.89     67.05 o
   3   7  23      447.97      401.95     58.76 o
   4   7  23       46.76       86.42     37.59 o
   5   7  23      101.82      139.25     55.94 o
   6   7  23      237.79      263.56     23.71 o
   7   7  23      314.64      427.33     43.66 o
  -6   8  23      368.21      419.27     44.71 o
  -5   8  23      107.13      144.59     31.07 o
  -4   8  23       46.93       27.34     16.73 o
  -3   8  23       63.92       65.13     15.23 o
  -2   8  23       67.82       67.04     18.44 o
  -1   8  23      222.98      219.35     36.33 o
   0   8  23      886.73      802.44     67.07 o
   1   8  23      255.05      296.32     37.05 o
   2   8  23       99.32      132.68     22.89 o
   3   8  23       67.03       40.63     58.94 o
   4   8  23       41.51       75.74     50.77 o
   5   8  23       78.37       49.91     18.64 o
   6   8  23      347.15      326.51     35.59 o
  -5   9  23       94.07      177.63     45.95 o
  -4   9  23       94.46      163.21     20.06 o
  -3   9  23      195.09      237.65     75.81 o
  -2   9  23      177.18      194.07     28.33 o
  -1   9  23        3.74      -28.70     19.88 o
   0   9  23        1.56       -7.56     10.47 o
   1   9  23        8.30      -16.44     14.13 o
   2   9  23      164.41      110.54     17.52 o
   3   9  23      161.92      133.43     19.94 o
   4   9  23       99.19       32.99     24.89 o
   5   9  23      107.15      138.63     33.21 o
  -3  10  23        9.03       32.95     29.93 o
  -2  10  23       39.15       52.02     30.42 o
  -1  10  23      134.13      118.77     57.40 o
   0  10  23      648.09      516.06     79.84 o
   1  10  23      142.01      125.80     17.64 o
   2  10  23       55.38       60.66     33.25 o
   3  10  23        9.21      -24.17     17.24 o
   0   0  24       15.35       14.14     17.23 o
   1   0  24      257.05      342.91     20.24 o
   2   0  24      336.61      343.60     15.93 o
   3   0  24      201.35      227.35     32.88 o
   4   0  24        2.20      -17.90     22.77 o
   5   0  24      290.86      374.21     38.36 o
   6   0  24       39.34       14.18     26.76 o
   7   0  24      288.72      210.39     67.32 o
   8   0  24       37.82       65.72     31.16 o
  -8   1  24      134.30      128.41     32.11 o
  -7   1  24      143.42      168.37     52.27 o
  -6   1  24     1454.13     1356.76    153.56 o
  -5   1  24      166.32      199.88     13.04 o
  -4   1  24      301.46      256.11     27.07 o
  -3   1  24       28.33       42.56     11.52 o
  -2   1  24      412.35      377.53     27.32 o
  -1   1  24      969.33     1009.49     80.50 o
   0   1  24     2859.58     3132.71    133.62 o
   1   1  24      955.80      993.53     46.76 o
   2   1  24      478.08      409.92     45.13 o
   3   1  24       35.44       -4.61     12.61 o
   4   1  24      230.31      233.77     37.51 o
   5   1  24      141.79      109.27     20.29 o
   6   1  24     1426.60     1246.33    128.41 o
   7   1  24      146.97      151.05     29.24 o
   8   1  24      123.71      184.90     37.72 o
  -8   2  24      165.18       55.90     31.35 o
  -7   2  24      542.73      477.01     43.00 o
  -6   2  24       21.12        6.27     24.31 o
  -5   2  24      254.31      215.88     14.38 o
  -4   2  24      189.22      165.38     26.17 o
  -3   2  24      967.46      957.40     27.47 o
  -2   2  24       44.23       60.82     21.12 o
  -1   2  24       24.68       44.18      9.45 o
   0   2  24       73.00       35.14     11.62 o
   1   2  24       51.16       35.77     22.47 o
   2   2  24       76.48       65.58     29.47 o
   3   2  24     1039.52     1045.02     79.52 o
   4   2  24      196.43      174.95     25.27 o
   5   2  24      297.03      258.19     45.28 o
   6   2  24       19.83      -23.26     15.50 o
   7   2  24      545.83      410.05     36.88 o
   8   2  24      147.34      162.86     35.04 o
  -8   3  24      196.59      141.16     29.91 o
  -7   3  24      171.30       94.34     34.87 o
  -6   3  24      431.91      459.91     85.90 o
  -5   3  24      298.38      272.92     15.05 o
  -4   3  24      123.46      135.68      9.69 o
  -3   3  24       32.28       13.44     11.19 o
  -2   3  24      226.55      236.00     26.11 o
  -1   3  24      234.98      241.42     11.65 o
   0   3  24      717.14      706.28     53.25 o
   1   3  24      224.16      271.75     14.33 o
   2   3  24      197.28      250.74     14.58 o
   3   3  24       31.49       61.46     24.57 o
   4   3  24       88.40       69.30     20.81 o
   5   3  24      309.18      370.16     54.10 o
   6   3  24      457.28      396.56     34.47 o
   7   3  24      197.81      191.36     37.11 o
   8   3  24      187.31      141.14     36.35 o
  -8   4  24      186.32      140.23     37.72 o
  -7   4  24      107.98       95.93     19.01 o
  -6   4  24        2.48       -3.23     29.78 o
  -5   4  24      147.50      174.77     14.90 o
  -4   4  24      502.86      485.23     14.92 o
  -3   4  24      413.72      379.91     20.80 o
  -2   4  24      830.55      833.63     39.62 o
  -1   4  24       49.42       25.76     10.64 o
   0   4  24      161.00      163.59     36.63 o
   1   4  24       32.58       19.82     18.47 o
   2   4  24      751.78      776.39     69.53 o
   3   4  24      381.39      313.71     27.18 o
   4   4  24      461.56      474.96     64.43 o
   5   4  24      144.46      176.62     21.57 o
   6   4  24        2.01       -6.29     29.28 o
   7   4  24      119.40       88.11     33.84 o
  -7   5  24      707.29      708.48     33.69 o
  -6   5  24       70.03      105.13     15.84 o
  -5   5  24      576.69      606.74     28.10 o
  -4   5  24      172.86      161.03     17.53 o
  -3   5  24       26.26       12.16     15.04 o
  -2   5  24      168.01      137.36      9.19 o
  -1   5  24     1723.83     1637.59     81.98 o
   0   5  24       55.06       17.90     24.21 o
   1   5  24     1695.24     1603.04    124.46 o
   2   5  24      143.16      158.08     22.42 o
   3   5  24       24.63       29.50     12.82 o
   4   5  24      162.18      138.50     18.51 o
   5   5  24      568.43      640.17     93.78 o
   6   5  24       58.93      136.56     33.00 o
   7   5  24      760.89      695.75     51.76 o
  -7   6  24      253.28      252.42     74.83 o
  -6   6  24      235.15      209.83     21.78 o
  -5   6  24       46.59       25.12     22.78 o
  -4   6  24      578.07      577.00     31.53 o
  -3   6  24      114.88      129.62     15.68 o
  -2   6  24      735.41      733.41     57.57 o
  -1   6  24      122.64       94.96     17.27 o
   0   6  24       37.94       37.95     22.53 o
   1   6  24      117.60      131.16     38.52 o
   2   6  24      775.80      805.19     71.40 o
   3   6  24      121.79       79.05     15.99 o
   4   6  24      506.57      494.07    111.83 o
   5   6  24       53.90        5.34     57.12 o
   7   6  24      264.90      178.93     36.29 o
  -6   7  24       65.43       46.71     57.52 o
  -5   7  24      346.39      294.82     81.25 o
  -4   7  24       31.65       98.78     29.20 o
  -3   7  24       38.51       39.92     22.40 o
  -2   7  24       73.27       43.27     18.32 o
  -1   7  24      532.10      485.69     58.81 o
   0   7  24       21.75       64.07     25.27 o
   1   7  24      564.19      469.77     36.63 o
   2   7  24       85.55       40.42     23.10 o
   3   7  24       36.80       61.98     28.92 o
   4   7  24       28.49       10.40     24.80 o
   5   7  24      346.77      368.60     46.13 o
   6   7  24       56.66      137.09     33.80 o
  -5   8  24       13.44       -0.09     17.00 o
  -4   8  24      331.04      413.53     35.22 o
  -3   8  24      144.03      118.91     19.92 o
  -2   8  24      307.51      324.49     39.22 o
  -1   8  24      118.20       87.63     21.25 o
   0   8  24      113.47       88.09     15.90 o
   1   8  24      115.69      104.11     15.11 o
   2   8  24      299.69      277.60     17.65 o
   3   8  24      152.50      189.53     17.70 o
   4   8  24      375.01      335.01     38.66 o
   5   8  24        8.09       32.19     29.39 o
  -4   9  24       58.03       43.48     21.08 o
  -3   9  24       74.41       58.60     17.18 o
  -2   9  24       70.97        5.07     28.33 o
  -1   9  24      404.23      434.47     29.64 o
   0   9  24      289.87      267.01     45.88 o
   1   9  24      416.46      396.52     55.12 o
   2   9  24       51.56       77.57     32.67 o
   3   9  24       69.70       36.36     31.52 o
   4   9  24       46.99       19.07     18.35 o
  -1  10  24      275.25      474.40     58.63 o
   0  10  24       61.32       70.77     44.16 o
   1  10  24      259.90      285.81     66.33 o
   1   0  25     1138.49     1245.62     64.50 o
   2   0  25       39.26       61.68     37.35 o
   3   0  25      157.96      160.62     38.60 o
   4   0  25      126.86       90.60     20.22 o
   5   0  25      570.56      521.50     29.47 o
   6   0  25       76.11       47.18     19.18 o
   7   0  25     1083.00      921.71     38.23 o
   8   0  25       29.08      -52.47     34.98 o
  -8   1  25      265.30      179.14     33.27 o
  -7   1  25       72.07       39.77     32.83 o
  -6   1  25      138.79      225.39     35.65 o
  -5   1  25      161.29      116.79     16.72 o
  -4   1  25      510.04      467.58     17.61 o
  -3   1  25      225.89      221.79     15.92 o
  -2   1  25      840.32      839.26     29.59 o
  -1   1  25      224.19      239.01     14.93 o
   0   1  25      345.77      357.09     28.45 o
   1   1  25      213.70      238.80     17.11 o
   2   1  25      750.51      692.47     35.15 o
   3   1  25      193.63      203.43     28.97 o
   4   1  25      587.37      600.03     48.86 o
   5   1  25      128.99       89.06     30.59 o
   7   1  25       53.32        1.43     20.44 o
   8   1  25      221.50      198.90     39.54 o
  -8   2  25       67.84      -15.24     29.70 o
  -7   2  25      479.72      437.51     44.80 o
  -6   2  25      127.27       26.90     24.11 o
  -5   2  25      184.01      226.03     16.90 o
  -4   2  25      100.05      113.45     13.06 o
  -3   2  25      147.80      197.50     27.46 o
  -2   2  25      145.27      150.33     21.98 o
  -1   2  25     1432.06     1423.41     50.66 o
   0   2  25      628.44      640.47     34.75 o
   1   2  25     1442.60     1435.20     63.93 o
   2   2  25      191.16      248.18     20.16 o
   3   2  25      152.44      168.91     13.91 o
   4   2  25      121.16      143.53     31.69 o
   5   2  25      178.28      176.00     37.96 o
   6   2  25      130.04      146.89     32.91 o
   7   2  25      461.37      324.67     50.48 o
   8   2  25       85.18      -26.92     29.09 o
  -7   3  25      119.19      166.75     38.13 o
  -6   3  25       44.52       12.82     16.51 o
  -5   3  25      290.25      294.69     26.97 o
  -4   3  25       58.16      109.27     19.42 o
  -3   3  25      284.22      297.74     12.97 o
  -2   3  25      479.27      445.38     20.27 o
  -1   3  25      200.63      248.74     17.20 o
   0   3  25       28.60        8.38      8.87 o
   1   3  25      186.92      195.60     30.38 o
   2   3  25      463.94      412.47     28.63 o
   3   3  25      287.83      291.30     23.96 o
   4   3  25       74.13       90.23     29.30 o
   5   3  25      266.18      310.23     31.76 o
   6   3  25       56.63       -2.30     25.42 o
   7   3  25       93.86       22.25     31.16 o
  -7   4  25       90.47       97.85     26.92 o
  -6   4  25      174.45      201.99     38.84 o
  -5   4  25      157.14      153.15     21.51 o
  -4   4  25       78.86       73.06     21.24 o
  -3   4  25       30.36        5.19      8.86 o
  -2   4  25      126.67      123.75     10.58 o
  -1   4  25      525.04      545.97     32.38 o
   0   4  25      669.84      673.52     39.39 o
   1   4  25      447.68      435.88     25.32 o
   2   4  25      159.23      177.96     21.37 o
   3   4  25       20.26       14.87     14.61 o
   4   4  25       84.39       86.69     37.90 o
   5   4  25      145.90      188.17     43.23 o
   6   4  25      221.51      202.40     34.45 o
   7   4  25       81.15        3.40     32.89 o
  -7   5  25      139.49      246.03    142.73 o
  -6   5  25      140.42      172.55     18.08 o
  -5   5  25      276.61      311.45     22.82 o
  -4   5  25       80.58       57.98     15.16 o
  -3   5  25      459.21      435.42     20.96 o
  -2   5  25      112.11      119.96     12.22 o
  -1   5  25      376.16      385.85     49.59 o
   0   5  25      157.39      195.22     53.84 o
   1   5  25      446.36      440.39     24.72 o
   2   5  25      107.35       63.37     20.94 o
   3   5  25      403.02      411.58     59.77 o
   4   5  25       88.87       99.92     24.45 o
   5   5  25      251.80      267.07     24.11 o
   6   5  25      169.98      218.11     36.18 o
   7   5  25      145.25      132.91     36.60 o
  -6   6  25      432.05      449.23     50.89 o
  -5   6  25       42.86        8.19     23.52 o
  -4   6  25      128.74      209.86     32.04 o
  -3   6  25      152.59      139.05     24.16 o
  -2   6  25      292.70      234.42     35.02 o
  -1   6  25       42.51       28.18     15.75 o
   0   6  25      212.92      196.27     27.02 o
   1   6  25       54.03       55.45     14.08 o
   2   6  25      270.39      294.26     22.81 o
   3   6  25      116.98       54.17     15.64 o
   4   6  25      165.05      139.06     16.46 o
   5   6  25       36.53       39.06     44.34 o
   6   6  25      415.12      394.02     42.88 o
  -5   7  25      173.07      207.05     20.70 o
  -3   7  25      519.81      429.78     29.76 o
  -2   7  25        4.30      -21.11     22.19 o
  -1   7  25      505.31      458.86     62.77 o
   0   7  25        1.48      -23.40     15.60 o
   1   7  25      503.05      479.85     64.58 o
   2   7  25        9.04      -20.46     14.12 o
   3   7  25      540.51      494.32     72.54 o
   4   7  25       83.79       47.72     56.38 o
   5   7  25      168.91      105.98     22.96 o
  -4   8  25       84.71      100.68     23.05 o
  -3   8  25      201.99      230.37     22.98 o
  -2   8  25       68.98        5.61     28.37 o
  -1   8  25      291.21      234.99     41.63 o
   0   8  25      900.01      778.79    217.45 o
   1   8  25      331.36      256.82     19.46 o
   2   8  25       70.31       64.87     20.89 o
   3   8  25      173.96      210.66     27.14 o
   4   8  25       66.62       13.08     27.42 o
  -2   9  25      103.56       67.11     32.13 o
  -1   9  25      263.45      337.54     32.99 o
   0   9  25       78.12       87.37     17.01 o
   1   9  25      273.72      259.01     35.46 o
   2   9  25      110.44      152.02     56.61 o
   0   0  26      865.87      843.33    132.11 o
   1   0  26       57.90       88.06     22.33 o
   2   0  26      426.98      438.25     42.90 o
   3   0  26      692.30      675.55     31.53 o
   4   0  26      173.96      164.53     33.77 o
   5   0  26      309.89      268.24     21.48 o
   6   0  26      138.45       79.72     18.92 o
  -7   1  26       25.05      -36.22     24.15 o
  -6   1  26      796.81      674.47     73.34 o
  -5   1  26        6.59        9.49     19.68 o
  -4   1  26      146.63      139.39     51.63 o
  -3   1  26       89.00      148.90     47.33 o
  -2   1  26      306.57      307.86     26.36 o
  -1   1  26       12.77        6.65     16.88 o
   0   1  26     1471.17     1614.29     78.20 o
   1   1  26        4.36        1.82     10.28 o
   2   1  26      307.92      275.01     14.51 o
   3   1  26      112.12      121.86     22.55 o
   4   1  26      152.97      146.31     38.73 o
   5   1  26        1.67        4.69     18.55 o
   6   1  26      772.62      782.65     51.25 o
   7   1  26       25.27      -49.99     34.14 o
  -7   2  26      149.93       91.55     30.74 o
  -6   2  26       23.82      112.03     34.64 o
  -5   2  26      166.21      166.46     22.72 o
  -4   2  26      165.38      233.76     96.26 o
  -3   2  26      178.61      215.99     55.83 o
  -2   2  26      166.79      170.97     13.77 o
  -1   2  26      321.55      370.15     16.91 o
   0   2  26        2.73       24.95     17.83 o
   1   2  26      261.82      266.90     38.83 o
   2   2  26      123.91       78.31     15.83 o
   3   2  26      252.10      211.84     14.65 o
   4   2  26      148.49      163.18     13.86 o
   5   2  26      150.18      168.90     33.78 o
   6   2  26        9.49      -27.49     30.00 o
   7   2  26      142.58      127.10     34.22 o
  -7   3  26       84.88       22.42     25.63 o
  -6   3  26       59.03       90.08     14.84 o
  -5   3  26      281.23      300.74     27.87 o
  -4   3  26       63.27       51.75     10.52 o
  -3   3  26       28.01        8.93     23.79 o
  -2   3  26      227.08      227.54     36.89 o
  -1   3  26       91.90      100.69     21.37 o
   0   3  26      107.48       99.61     15.08 o
   1   3  26      143.85      115.45     21.63 o
   2   3  26      186.88      185.94     14.07 o
   3   3  26       27.04       46.71     14.50 o
   4   3  26       54.07       49.88     21.57 o
   5   3  26      322.16      288.93     58.64 o
   6   3  26       75.94      113.18     19.02 o
   7   3  26       93.28       96.50     32.87 o
  -6   4  26       29.13       21.73     23.02 o
  -5   4  26      108.31       65.94     30.88 o
  -4   4  26       61.20       46.29      9.29 o
  -3   4  26      113.84      139.39     18.82 o
  -2   4  26      464.32      446.65     41.22 o
  -1   4  26      119.46      115.95     17.17 o
   0   4  26      346.67      383.57     27.65 o
   1   4  26       88.41       80.91     15.16 o
   2   4  26      443.98      350.09     17.82 o
   3   4  26      133.24      115.95     40.20 o
   4   4  26       59.82       49.14     41.21 o
   5   4  26       95.71      111.63     31.37 o
   6   4  26       34.27       33.75     30.82 o
  -6   5  26       32.53       44.65     28.92 o
  -5   5  26      335.81      288.66     60.91 o
  -4   5  26       40.66       12.40     25.70 o
  -3   5  26       53.34       24.57     20.71 o
  -2   5  26       43.18       28.61     26.97 o
  -1   5  26      522.11      539.55     21.62 o
   0   5  26      253.93      266.60     33.65 o
   1   5  26      483.94      495.23     37.57 o
   2   5  26       20.57       -4.62     14.65 o
   3   5  26       53.22       37.14     25.44 o
   4   5  26       48.26       23.65     20.14 o
   5   5  26      324.73      306.16     37.26 o
   6   5  26       31.21       51.70     32.32 o
  -5   6  26        5.26        6.06     16.42 o
  -4   6  26      358.08      325.71     24.43 o
  -3   6  26       63.23       97.23     20.54 o
  -2   6  26      599.97      580.10     60.27 o
  -1   6  26      479.11      406.60     56.71 o
   0   6  26        1.68       11.13     13.32 o
   1   6  26      517.99      471.28     31.71 o
   2   6  26      586.71      580.53     40.67 o
   3   6  26       66.49       95.91     48.43 o
   4   6  26      331.16      328.15     26.23 o
  -4   7  26       87.76      105.46     24.84 o
  -3   7  26       18.93       12.57     48.27 o
  -2   7  26       64.46       65.59     19.36 o
  -1   7  26      303.78      229.82     66.28 o
   0   7  26      189.00      216.62     18.46 o
   1   7  26      307.53      297.79     37.07 o
   2   7  26       38.35       53.76     25.44 o
   3   7  26       17.14       33.09     44.02 o
   4   7  26       91.17      129.47     45.21 o
  -2   8  26      404.07      444.90     40.41 o
  -1   8  26       65.25       40.60     13.28 o
   0   8  26        6.54      -20.16     13.44 o
   1   8  26       88.22       98.31     17.37 o
   2   8  26      392.79      379.73     76.84 o
   1   0  27       36.62       58.37     12.81 o
   2   0  27      112.86      112.63     37.34 o
   3   0  27       20.63       25.53     14.82 o
   4   0  27        3.22       16.32     39.70 o
   5   0  27      385.33      310.62     70.50 o
   6   0  27       25.80       68.94     56.69 o
  -6   1  27       57.96       50.49     30.26 o
  -5   1  27      202.84      209.01     57.16 o
  -4   1  27      473.06      376.01     45.96 o
  -3   1  27        2.28       -7.80     16.95 o
  -2   1  27      352.19      361.98     84.80 o
  -1   1  27      510.21      575.87     42.71 o
   0   1  27      308.39      310.09     14.36 o
   1   1  27      491.99      528.50     43.91 o
   2   1  27      323.44      324.76     18.69 o
   3   1  27        3.11       43.40     72.12 o
   4   1  27      490.62      449.12     52.23 o
   5   1  27      189.73      192.96     46.37 o
   6   1  27       51.28       15.83     24.35 o
  -6   2  27       67.08      108.60     33.94 o
  -5   2  27      280.37      274.89     34.37 o
  -4   2  27       15.82       13.05     30.33 o
  -3   2  27       77.02       39.41     16.44 o
  -2   2  27      184.38      182.42     34.17 o
  -1   2  27      659.69      670.34     44.27 o
   0   2  27      216.54      213.96     16.56 o
   1   2  27      606.13      615.23     42.00 o
   2   2  27      179.35      159.91     29.84 o
   3   2  27       72.09      101.49     52.68 o
   4   2  27       33.49        8.35     49.80 o
   5   2  27      321.11      214.83     28.45 o
   6   2  27       63.80      204.90     35.97 o
  -5   3  27      164.77      173.89     24.77 o
  -4   3  27       75.59       63.62     18.52 o
  -3   3  27       82.05       86.95     29.73 o
  -2   3  27      134.50      128.18     21.59 o
  -1   3  27      127.41      201.65     16.06 o
   0   3  27       59.05       48.14     12.31 o
   1   3  27       81.86      100.40     19.38 o
   2   3  27      160.26      155.67     18.14 o
   3   3  27       99.29      100.57     18.13 o
   4   3  27      100.89       94.21     25.76 o
   5   3  27      148.99      154.57     42.93 o
   6   3  27      114.64       76.63     32.05 o
  -5   4  27      102.85       73.86     22.51 o
  -4   4  27       17.77       40.61     15.96 o
  -3   4  27      119.53      109.75     18.96 o
  -2   4  27      411.82      410.10     18.85 o
  -1   4  27       59.82       52.70     12.72 o
   0   4  27      218.42      184.61     22.58 o
   1   4  27       34.32       21.40     17.15 o
   2   4  27      370.33      365.65     34.66 o
   3   4  27      148.93      225.19     46.81 o
   5   4  27       81.70      101.51     44.20 o
  -5   5  27       93.77      102.64     92.66 o
  -4   5  27       61.06       63.35     19.84 o
  -3   5  27       98.15      101.37     27.65 o
  -2   5  27       41.04       38.72     17.86 o
  -1   5  27       53.19        9.83     10.89 o
   0   5  27      387.85      420.03     26.55 o
   1   5  27       62.49       51.18     17.31 o
   2   5  27       39.91      103.73     34.68 o
   3   5  27      102.09      130.38     42.80 o
   4   5  27       39.90       26.08     19.26 o
   5   5  27      105.78      109.21     24.08 o
  -4   6  27       97.61      106.18     29.70 o
  -3   6  27      183.98      218.02     28.55 o
  -2   6  27       65.63       81.75     14.88 o
  -1   6  27       27.43       21.77     21.87 o
   0   6  27       79.08      103.20     14.92 o
   1   6  27       29.38       46.65     15.10 o
   2   6  27       41.71       19.69     31.35 o
   3   6  27      180.02      171.28     54.73 o
   4   6  27      101.73       90.58     27.58 o
  -2   7  27      168.83      182.86     22.52 o
  -1   7  27      164.71      130.76     77.00 o
   0   7  27       48.65       14.59     23.48 o
   1   7  27      155.30       90.05    113.46 o
   2   7  27      194.82      186.56     30.32 o
   0   0  28      373.62      378.84     79.00 o
   1   0  28       44.92       16.00     12.44 o
   2   0  28      109.09       98.56     19.45 o
   3   0  28      361.71      385.48     21.97 o
   4   0  28      264.39      285.86     28.49 o
   5   0  28      279.03      258.51     20.89 o
  -5   1  28        3.06        9.32     15.31 o
  -4   1  28       27.12       33.87     45.03 o
  -3   1  28      101.78       83.81     34.11 o
  -2   1  28       20.44       13.07     21.71 o
  -1   1  28      124.42      121.41     13.61 o
   0   1  28      140.75      193.93     18.63 o
   1   1  28       91.32       78.00     19.19 o
   2   1  28       36.61        7.07     14.08 o
   3   1  28      126.96      157.21     45.81 o
   4   1  28       33.79       13.71     49.23 o
   5   1  28        7.87       26.01     20.03 o
  -4   2  28      123.31      209.76     67.80 o
  -3   2  28      160.64      119.64     17.59 o
  -2   2  28       61.48       85.91     54.72 o
  -1   2  28      402.60      428.98     22.17 o
   0   2  28      125.96      186.17     39.34 o
   1   2  28      350.95      342.39     39.17 o
   2   2  28       63.04       75.71     20.03 o
   3   2  28      131.33      148.21     30.59 o
   4   2  28      115.93      109.20     21.86 o
   5   2  28      111.13      155.66     58.41 o
  -5   3  28       57.90       36.66     48.92 o
  -4   3  28       89.75      121.03     54.46 o
  -3   3  28      177.27      147.28     14.72 o
  -2   3  28       69.43       87.01     26.39 o
  -1   3  28       80.18       69.77     28.51 o
   0   3  28       91.90       96.51     21.88 o
   1   3  28       62.82       63.96     55.22 o
   2   3  28       78.34       87.78     28.05 o
   3   3  28      210.82      266.18     93.92 o
   4   3  28       77.36       78.34     30.10 o
   5   3  28       59.38       29.56     21.02 o
  -4   4  28        0.89      -16.66     11.11 o
  -3   4  28      171.00      110.46     26.42 o
  -2   4  28      304.95      320.65     64.78 o
  -1   4  28       21.66        1.89     18.57 o
   0   4  28      236.70      255.49     21.83 o
   1   4  28       14.56       29.83     17.92 o
   2   4  28      303.28      307.10     68.17 o
   3   4  28      146.51      206.99     36.80 o
   4   4  28        1.21      -20.47     20.31 o
  -3   5  28       44.07       98.86     32.09 o
  -2   5  28      603.06      605.14     53.51 o
  -1   5  28      240.27      233.01     25.21 o
   0   5  28        9.50       -8.69     13.15 o
   1   5  28      183.58      172.33     32.35 o
   2   5  28      650.55      623.22     32.74 o
   3   5  28       38.51       41.14     58.36 o
  -2   6  28      146.38      154.96     21.62 o
  -1   6  28      263.21      250.86    106.76 o
   0   6  28       31.37       -4.24     15.53 o
   1   6  28      274.21      317.32     89.88 o
   2   6  28      174.54      147.12     21.87 o
   1   0  29        1.19      -24.19     16.13 o
   2   0  29      199.22      160.95     30.93 o
   3   0  29      135.42      114.10    105.17 o
   4   0  29      158.70       59.22     21.00 o
  -4   1  29      151.43       95.29     23.09 o
  -3   1  29       54.69       -9.08     33.54 o
  -2   1  29       65.11       80.52     32.82 o
  -1   1  29      524.51      628.95     53.41 o
   0   1  29       24.67       26.09     16.15 o
   1   1  29      530.27      524.34     30.11 o
   2   1  29       64.75       59.32     21.42 o
   3   1  29       54.61        9.78     17.33 o
   4   1  29      142.88       24.93     31.45 o
  -4   2  29       85.82       64.35     34.02 o
  -3   2  29      256.12      217.84     20.67 o
  -2   2  29      198.47      220.75     47.64 o
  -1   2  29      189.54      216.05     26.76 o
   0   2  29       67.64      105.59     42.40 o
   1   2  29      168.48      125.75     20.87 o
   2   2  29      180.15      216.10     75.96 o
   3   2  29      293.27      252.50     28.80 o
   4   2  29       98.21       92.39     66.78 o
  -3   3  29       23.95       35.61     46.31 o
  -2   3  29      173.96      194.67     22.41 o
  -1   3  29      317.88      341.52     28.48 o
   0   3  29       94.30      112.25     19.44 o
   1   3  29      278.61      307.05     42.08 o
   2   3  29      170.90      184.42     21.10 o
   3   3  29       31.02       -9.52     41.01 o
  -3   4  29      491.97      403.32     21.35 o
  -2   4  29      275.10      266.05     45.84 o
  -1   4  29        4.08       -8.34     19.40 o
   0   4  29       59.96       10.36     15.21 o
   1   4  29       13.50        9.52     18.71 o
   2   4  29      254.94      189.74     22.78 o
   3   4  29      566.06      500.44     49.28 o
  -1   5  29      120.30      120.02     16.66 o
   0   5  29      122.68      108.06     19.51 o
   1   5  29      114.31      205.64     37.13 o
   0   0  30       66.96      150.10     52.05 o
   1   0  30       18.87       53.63     52.19 o
   2   0  30       43.07       18.70     20.61 o
   3   0  30        0.18      -10.56     21.76 o
  -3   1  30      616.05      490.59     66.73 o
  -2   1  30      152.89      120.09     25.88 o
  -1   1  30       58.58       66.51     18.04 o
   0   1  30       16.18        1.51     18.48 o
   1   1  30       53.72       77.50     33.76 o
   2   1  30      177.41      178.02     33.21 o
   3   1  30      641.63      631.65     32.68 o
  -2   2  30      275.82      184.16     34.74 o
  -1   2  30      137.77      146.04     17.69 o
   0   2  30      693.31      717.71     41.06 o
   1   2  30      171.95      166.99     24.22 o
   2   2  30      311.20      273.04     25.32 o
  -1   3  30        0.16        8.36     22.25 o
   0   3  30        8.96        0.81     32.73 o
   1   3  30        1.19       36.38     19.81 o
 
